# Supplementary material for: Convergence and divergence of genes informed by common and rare variants of autism spectrum disorders in tissue-specific pathways and gene networks
Source: Transl Psychiatry. 2026 Feb 6;16:98. doi: 10.1038/s41398-026-03824-x (PMC12923589; doi:10.1038/s41398-026-03824-x)
Supplement: Supplementary file 4 — Supplementary Table 4 [file 41398_2026_3824_MOESM4_ESM.xlsx]

## Sheet: final
TISSUE	MODULE	P	NGENES	FDR	DESCR	MAPPING	GWAS_SUMMARY
Anterior Cingulate Cortex	Blue	7.63112e-25	182	1.27185e-24	HALLMARK_PROTEIN_SECRETION KEGG_UBIQUITIN_MEDIATED_PROTEOLYSIS REACTOME_MRNA_PROCESSING HALLMARK_MYC_TARGETS_V1 REACTOME_PROCESSING_OF_CAPPED_INTRON_CONTAINING_PRE_MRNA REACTOME_ANTIGEN_PROCESSING_UBIQUITINATION_PROTEASOME_DEGRADATION REACTOME_CLASS_I_MHC_MEDIATED_ANTIGEN_PROCESSING_PRESENTATION REACTOME_HIV_INFECTION REACTOME_TRANSPORT_OF_MATURE_TRANSCRIPT_TO_CYTOPLASM REACTOME_ACTIVATION_OF_NMD…	sqtl	BZW1; rs13030504 (3.07) | C2orf80; rs7589491 (1.44) | CAMLG, TXNDC15; rs116937994 (1.81) | CAST; rs26506 (1.97) | CDC42SE1; rs4970997 (1.42) | DIDO1; rs3069123 (3.04) | DPH3; rs842421 (1.82) | EI24; rs2845853 (1.64) | ELP2; rs11873168 (2.67) | FAM47E, STBD1; rs12501628 (1.31) | GATB; rs13138986 (2.98) | GLT8D1; rs34372721 (3.21) | HINT1; rs6889109 (2.04) | HNRNPK; rs1582396 (2.4) | IFT122, RPL32P…
Amygdala	Black	1.53502e-24	185	3.07003e-24	HALLMARK_OXIDATIVE_PHOSPHORYLATION HALLMARK_MYC_TARGETS_V1 REACTOME_MRNA_PROCESSING REACTOME_PROCESSING_OF_CAPPED_INTRON_CONTAINING_PRE_MRNA REACTOME_HIV_INFECTION REACTOME_ANTIGEN_PROCESSING_UBIQUITINATION_PROTEASOME_DEGRADATION REACTOME_CLASS_I_MHC_MEDIATED_ANTIGEN_PROCESSING_PRESENTATION KEGG_SPLICEOSOME REACTOME_MRNA_SPLICING KEGG_UBIQUITIN_MEDIATED_PROTEOLYSIS REACTOME_HOST_INTERACTIONS_OF_H…	sqtl	ABHD12; rs1888995 (1.48) | AKIP1; rs10769941 (2.64) | ARHGDIG; rs45529833 (1.88) | ARIH2; rs3774800 (3.1) | B4GALT7; rs11490750 (2.13) | BBS2, NUDT21; rs4784675 (3.62) | BUD23; rs3793243 (2.62) | C2orf80; rs13414543 (2.18) | C2orf92; rs2167007 (1.41) | CAMLG; rs116937994 (1.81) | COA8; rs4906350 (1.61) | COMMD6; rs4884005 (1.4) | COX6C; rs13260744 (1.79) | CRHR1, KANSL1, LINC02210; rs147317628 (5…
Liver	Turquoise	2.79333e-23	610	5.58666e-23	BIOCARTA_SRCRPTP_PATHWAY BIOCARTA_EIF_PATHWAY BIOCARTA_PROTEASOME_PATHWAY BIOCARTA_RB_PATHWAY BIOCARTA_RANMS_PATHWAY BIOCARTA_KREB_PATHWAY REACTOME_P38MAPK_EVENTS REACTOME_HYALURONAN_UPTAKE_AND_DEGRADATION REACTOME_ERKS_ARE_INACTIVATED REACTOME_P130CAS_LINKAGE_TO_MAPK_SIGNALING_FOR_INTEGRINS REACTOME_GRB2_SOS_PROVIDES_LINKAGE_TO_MAPK_SIGNALING_FOR_INTERGRINS_ REACTOME_CALNEXIN_CALRETICULIN_CYCLE …	sqtl	ABCA1; rs2230805 (2.83) | ABHD3; rs2127958 (2.55) | ACADVL; rs9890111 (2.16) | ACO2; rs143426938 (1.61) | AGRN; rs13303118 (1.65) | AKR1C2; rs11252863 (1.31) | ANKRD16; rs11592993 (1.3) | AP006621.5, PIDD1, RPLP2; rs6597978 (2.05) | APTR; rs62462685 (1.36) | APTX; rs1537254 (1.3) | ARHGAP9; rs11544238 (2.68) | ARL14EP; rs521271 (2.17) | ATF5; rs55853951 (1.39) | B4GALT7; rs1872623 (1.84) | BANF1;…
EBV-transformed Lymphocytes	Blue	6.70589e-20	123	2.01177e-19	HALLMARK_TNFA_SIGNALING_VIA_NFKB HALLMARK_HYPOXIA REACTOME_GENERIC_TRANSCRIPTION_PATHWAY KEGG_PANCREATIC_CANCER BIOCARTA_CD40_PATHWAY BIOCARTA_TALL1_PATHWAY BIOCARTA_RAS_PATHWAY REACTOME_JNK_C_JUN_KINASES_PHOSPHORYLATION_AND_ACTIVATION_MEDIATED_BY_ACTIVATED_HUMAN_TAK1 REACTOME_ACTIVATED_TLR4_SIGNALLING KEGG_NEUROTROPHIN_SIGNALING_PATHWAY REACTOME_MYD88_MAL_CASCADE_INITIATED_ON_PLASMA_MEMBRANE REA…	eqtl	AFTPH; rs12713521 (1.56) | AMZ2P1; rs111926566 (1.34) | ARHGEF7; rs9588383 (1.58) | ARL5B; rs35818823 (2.04) | BTN3A1; rs1624064 (2.09) | CATSPER2P1; rs117091329 (1.91) | CCDC18-AS1; rs112801261 (1.67) | CTSS, HORMAD1; rs146468719 (1.36) | CYP11A1; rs8039847 (1.46) | DDX59; rs5780034 (1.83) | ELP2; rs11873168 (2.67) | EXOC4; rs55842945 (3.31) | FAM131A; rs34165560 (1.49) | FRS2; rs528034 (1.4) | …
Minor Salivary Gland	Lightgreen	2.23035e-19	148	6.69105e-19	HALLMARK_MITOTIC_SPINDLE REACTOME_GENERIC_TRANSCRIPTION_PATHWAY KEGG_SPLICEOSOME BIOCARTA_ALK_PATHWAY KEGG_CHRONIC_MYELOID_LEUKEMIA REACTOME_DOWNREGULATION_OF_SMAD2_3_SMAD4_TRANSCRIPTIONAL_ACTIVITY HALLMARK_TGF_BETA_SIGNALING KEGG_RNA_DEGRADATION REACTOME_TRANSCRIPTIONAL_ACTIVITY_OF_SMAD2_SMAD3_SMAD4_HETEROTRIMER REACTOME_PI_METABOLISM BIOCARTA_MAPK_PATHWAY REACTOME_SYNTHESIS_OF_PIPS_AT_THE_LATE_…	sqtl	ARPC1B; rs1589739 (2.23) | ATXN2L, SULT1A2; rs111850663 (1.43) | ATXN3; rs10150088 (1.74) | AUH; rs7042178 (1.57) | BTN2A1; rs9368500 (1.85) | CAPN2; rs72747903 (1.41) | CTNNB1; rs1798794 (1.81) | DEFB1; rs2293959 (1.35) | DIDO1; rs11483944 (3.52) | DIMT1; rs6449592 (1.52) | DRAM2; rs7527877 (2.03) | DTNBP1; rs12199360 (1.78) | ELP2; rs11873168 (2.67) | FLOT1; rs1628680 (1.97) | HCG18; rs1419675 …
Frontal Cortex	Gray60	3.32914e-19	503	7.76799e-19	BIOCARTA_EIF2_PATHWAY HALLMARK_MYC_TARGETS_V1 REACTOME_ANTIGEN_PROCESSING_UBIQUITINATION_PROTEASOME_DEGRADATION REACTOME_CLASS_I_MHC_MEDIATED_ANTIGEN_PROCESSING_PRESENTATION KEGG_UBIQUITIN_MEDIATED_PROTEOLYSIS REACTOME_HIV_INFECTION HALLMARK_OXIDATIVE_PHOSPHORYLATION REACTOME_NEURONAL_SYSTEM HALLMARK_PROTEIN_SECRETION REACTOME_SIGNALING_BY_WNT BIOCARTA_PROTEASOME_PATHWAY REACTOME_MRNA_PROCESSING …	sqtl	ACTR10; rs117034962 (3.37) | ADGRB2; rs2297682 (1.36) | AGAP6; rs7100659 (2.03) | ANAPC13; rs13066038 (1.65) | ANKRD16; rs2797501 (1.42) | APTX; rs13289835 (1.69) | ARHGEF25; rs28365829 (1.32) | ARIH2; rs7614738 (3.27) | ASB8; rs7302466 (1.37) | ATP5F1C; rs11255375 (2.18) | ATP5MF; rs58348977 (2) | ATXN3; rs10150088 (1.74) | AVPI1; rs6584138 (1.34) | BANF1, EFEMP2, MUS81; rs56252769 (2.62) | BASP…
EBV-transformed Lymphocytes	Blue	3.71404e-18	137	1.11421e-17	HALLMARK_TNFA_SIGNALING_VIA_NFKB HALLMARK_HYPOXIA REACTOME_GENERIC_TRANSCRIPTION_PATHWAY KEGG_PANCREATIC_CANCER BIOCARTA_CD40_PATHWAY BIOCARTA_TALL1_PATHWAY BIOCARTA_RAS_PATHWAY REACTOME_JNK_C_JUN_KINASES_PHOSPHORYLATION_AND_ACTIVATION_MEDIATED_BY_ACTIVATED_HUMAN_TAK1 REACTOME_ACTIVATED_TLR4_SIGNALLING KEGG_NEUROTROPHIN_SIGNALING_PATHWAY REACTOME_MYD88_MAL_CASCADE_INITIATED_ON_PLASMA_MEMBRANE REA…	sqtl	ABI1; rs11015257 (1.51) | AGTPBP1; rs143116664 (1.95) | BTN2A1; rs6917419 (2) | CAMLG; rs11960171 (1.3) | CDC42SE2; rs7447211 (1.82) | CEP57; rs11365458 (1.44) | COG7, EARS2; rs35099614 (1.56) | CYP11A1; rs16968478 (1.36) | DCUN1D4; rs12500231 (1.52) | DR1, CCDC18-AS1; rs112801261 (1.67) | DRAM2; rs7527877 (2.03) | EIF3E; rs13281106 (3.45) | ELP2; rs11873168 (2.67) | FGFR1OP2; rs142818118 (1.74) …
Uterus	Turquoise	9.97804e-17	359	3.32601e-16	REACTOME_GENERIC_TRANSCRIPTION_PATHWAY REACTOME_MRNA_3_END_PROCESSING ,	sqtl	ABCA10; rs4968852 (1.39) | ABHD12, NINL; rs1888995 (1.48) | ABTB1; rs920232 (2.48) | ACBD4; rs117884330 (2.08) | ACP6; rs583583 (2.16) | AMT; rs13078949 (3.26) | ANKRD16; rs2797501 (1.42) | AP000347.2, AP000347.4, ASLP1; rs61117377 (1.98) | APTR; rs62462685 (1.36) | ASPG; rs12896307 (2.92) | ATAD3B, ATAD3C; rs819976 (1.61) | ATF5, TBC1D17; rs55853951 (1.39) | ATXN3; rs10150088 (1.74) | BTN2A1; rs…
Uterus	Turquoise	2.03453e-16	430	7.45996e-16	REACTOME_GENERIC_TRANSCRIPTION_PATHWAY REACTOME_MRNA_3_END_PROCESSING ,	eqtl	AADAT; rs142588219 (2.06) | ACP6; rs7518236 (2.18) | ADAM20P1; rs12588723 (1.32) | ADAT1, CHST5; rs2738817 (1.5) | AHI1; rs13197301 (1.89) | AMH; rs1990214 (1.51) | ANAPC4; rs7682435 (1.99) | APOBEC3D; rs13057307 (1.48) | AS3MT; rs111622998 (1.61) | ATG10, ATP6AP1L; rs34981833 (4.04) | BDH2; rs6830624 (1.65) | C1orf50; rs149603424 (1.92) | CARF; rs35303411 (1.86) | CCDC18-AS1; rs112801261 (1.67) …
Cerebellum	Purple	6.24023e-16	45	1.04004e-15	HALLMARK_GLYCOLYSIS HALLMARK_UNFOLDED_PROTEIN_RESPONSE BIOCARTA_AHSP_PATHWAY ,	sqtl	AC002472.16, SLC7A4; rs17820542 (1.31) | ANKRD16; rs2797501 (1.42) | CBLN1; rs71384534 (1.44) | FAAH; rs1535737 (1.97) | FAM153A, B4GALT7; rs200222181 (2.24) | FIBP; rs588114 (2.23) | GALT; rs72735293 (2.57) | GPAA1; rs142204136 (1.3) | KDM4C; rs4742301 (2.43) | LINC02210, LRRC37A4P, MAPT, PLEKHM1, ARHGAP27, ARL17A, CRHR1, KANSL1; rs147317628 (5.95) | MPP3; rs1230397 (2.31) | MUTYH, AKR1A1; rs120…
Cortex	Blue	2.4866e-15	30	6.63093e-15	REACTOME_OLFACTORY_SIGNALING_PATHWAY KEGG_OLFACTORY_TRANSDUCTION ,	eqtl	CA5A; rs12325379 (1.32) | CADM2-AS1; rs71128118 (2.47) | CLYBL-AS1; rs9517889 (2.97) | CNGA1; rs114152620 (1.95) | DND1P1, KANSL1-AS1, LINC02210, LRRC37A, LRRC37A2, LRRC37A4P, MAPK8IP1P1, MAPK8IP1P2, PLEKHM1, RP11-259G18.1, RP11-259G18.3, ARHGAP27, RP11-707O23.1, ARL17A, RP11-798G7.8; rs147317628 (5.95) | KCNG4; rs2303242 (2.02) | LINC02172; rs11941046 (1.35) | MED28P8; rs80066024 (1.36) | POU5F1…
Testis	Magenta	2.52221e-13	27	8.40738e-13	KEGG_DNA_REPLICATION REACTOME_UNWINDING_OF_DNA BIOCARTA_MCM_PATHWAY REACTOME_DNA_STRAND_ELONGATION REACTOME_ACTIVATION_OF_THE_PRE_REPLICATIVE_COMPLEX KEGG_SPLICEOSOME REACTOME_MRNA_SPLICING HALLMARK_G2M_CHECKPOINT HALLMARK_E2F_TARGETS REACTOME_MRNA_SPLICING_MINOR_PATHWAY REACTOME_PROCESSING_OF_CAPPED_INTRON_CONTAINING_PRE_MRNA REACTOME_M_G1_TRANSITION REACTOME_MRNA_PROCESSING REACTOME_SYNTHESIS_O…	sqtl	ASCC1; rs117977752 (1.31) | COPG2; rs3857856 (1.54) | DDX24; rs7151528 (1.79) | DHX35; rs68006880 (2.14) | KANSL1, LINC02210, LRRC37A, LRRC37A4P, MAPT, PLEKHM1, RP11-293E1.1, RP11-293E1.2, ARHGAP27; rs2668653 (5.65) | MCM6; rs80274970 (2.52) | NOLC1; rs12772374 (4.86) | RNF4; rs80272890 (1.86)
Amygdala	Black	2.99354e-13	394	9.97848e-13	HALLMARK_OXIDATIVE_PHOSPHORYLATION HALLMARK_MYC_TARGETS_V1 REACTOME_MRNA_PROCESSING REACTOME_PROCESSING_OF_CAPPED_INTRON_CONTAINING_PRE_MRNA REACTOME_HIV_INFECTION REACTOME_ANTIGEN_PROCESSING_UBIQUITINATION_PROTEASOME_DEGRADATION REACTOME_CLASS_I_MHC_MEDIATED_ANTIGEN_PROCESSING_PRESENTATION KEGG_SPLICEOSOME REACTOME_MRNA_SPLICING KEGG_UBIQUITIN_MEDIATED_PROTEOLYSIS REACTOME_HOST_INTERACTIONS_OF_H…	eqtl	ACTR10; rs117034962 (3.37) | ADAR; rs148327354 (1.85) | AHCTF1; rs80038907 (2) | AP1G1; rs8054111 (1.79) | ARL16; rs56737642 (2.05) | ARL6IP5; rs10212513 (1.36) | ATP6V1E1; rs2845344 (1.56) | B4GALT7; rs6600950 (1.57) | BLOC1S2; rs33965491 (2.71) | C1orf50, SVBP; rs149478895 (3.32) | C2orf74, AHSA2P; rs113774595 (1.86) | CAMLG; rs116937994 (1.81) | CCDC66; rs3821413 (2.65) | CDK3; rs58694172 (1.4…
Hypothalamus	Turquoise	6.78007e-13	166	1.13001e-12	HALLMARK_MYC_TARGETS_V1 REACTOME_ANTIGEN_PROCESSING_UBIQUITINATION_PROTEASOME_DEGRADATION REACTOME_HIV_INFECTION REACTOME_CLASS_I_MHC_MEDIATED_ANTIGEN_PROCESSING_PRESENTATION HALLMARK_PROTEIN_SECRETION REACTOME_HOST_INTERACTIONS_OF_HIV_FACTORS REACTOME_MRNA_PROCESSING REACTOME_PROCESSING_OF_CAPPED_INTRON_CONTAINING_PRE_MRNA REACTOME_ADAPTIVE_IMMUNE_SYSTEM KEGG_UBIQUITIN_MEDIATED_PROTEOLYSIS BIOCA…	sqtl	ACTR1A; rs34892898 (1.62) | ANKRD16; rs2797501 (1.42) | ANXA6; rs10040086 (2.04) | AP1B1; rs2188121 (1.41) | ARIH2; rs3774800 (3.1) | ATP6V0E2; rs73158295 (3.07) | ATXN3; rs10150088 (1.74) | B3GAT3; rs80337571 (1.56) | C17orf80; rs8071489 (2.05) | CAMLG; rs116937994 (1.81) | COX6C; rs13260744 (1.79) | CRHR1, KANSL1, LINC02210, PLEKHM1; rs147317628 (5.95) | DIDO1; rs1883846 (3.38) | EIF3M; rs71028…
Prostate	Blue	4.66424e-13	150	2.64307e-12	REACTOME_GENERIC_TRANSCRIPTION_PATHWAY KEGG_UBIQUITIN_MEDIATED_PROTEOLYSIS KEGG_RNA_DEGRADATION REACTOME_SYNTHESIS_OF_PIPS_AT_THE_LATE_ENDOSOME_MEMBRANE REACTOME_SYNTHESIS_OF_PIPS_AT_THE_EARLY_ENDOSOME_MEMBRANE REACTOME_TRANSPORT_OF_MATURE_TRANSCRIPT_TO_CYTOPLASM REACTOME_DEADENYLATION_DEPENDENT_MRNA_DECAY REACTOME_DESTABILIZATION_OF_MRNA_BY_BRF1 REACTOME_DESTABILIZATION_OF_MRNA_BY_TRISTETRAPROLI…	sqtl	ABHD3; rs2127958 (2.55) | ANKRD11; rs140699247 (1.59) | APTR; rs10215731 (1.6) | ARL17A, KANSL1, LINC02210, LRRC37A4P; rs147317628 (5.95) | CCDC66; rs3772218 (3) | DCUN1D4; rs12500231 (1.52) | DIDO1; rs11483944 (3.52) | ERICH1; rs1669687 (2.21) | GANC; rs28364369 (3.22) | GCC2; rs114068758 (1.59) | GPANK1; rs35534739 (1.35) | HSD17B7P2, ZNF37A; rs182205956 (2.16) | IFT88; rs58244263 (1.42) | LIMD…
Ovary	Darkred	7.01882e-13	20	4.44525e-12	KEGG_PROTEASOME REACTOME_DESTABILIZATION_OF_MRNA_BY_AUF1_HNRNP_D0 REACTOME_DOWNSTREAM_SIGNALING_EVENTS_OF_B_CELL_RECEPTOR_BCR REACTOME_ER_PHAGOSOME_PATHWAY REACTOME_SIGNALING_BY_THE_B_CELL_RECEPTOR_BCR HALLMARK_MYC_TARGETS_V2 REACTOME_ACTIVATION_OF_NF_KAPPAB_IN_B_CELLS REACTOME_REGULATION_OF_MRNA_STABILITY_BY_PROTEINS_THAT_BIND_AU_RICH_ELEMENTS REACTOME_CROSS_PRESENTATION_OF_SOLUBLE_EXOGENOUS_ANT…	eqtl	ARPC5L; rs3104549 (2) | DCAF13; rs17229709 (2.3) | FAM215B, KANSL1-AS1, LINC02210, LRRC37A, LRRC37A2, LRRC37A4P, MAPK8IP1P1, MAPK8IP1P2, NSF, RP11-259G18.1, RP11-259G18.3, RP11-707O23.1, RP11-798G7.8, ARL17A, RPS26P8, DND1P1; rs2668653 (5.65) | GFM1; rs73166361 (2.01) | PSMD13, RP11-326C3.16; rs2272566 (2.07) | UBE3C; rs6947927 (1.36)
Small Intestine (Terminal Ileum)	Blue	1.74907e-12	487	4.66419e-12	HALLMARK_ALLOGRAFT_REJECTION KEGG_PRIMARY_IMMUNODEFICIENCY KEGG_INTESTINAL_IMMUNE_NETWORK_FOR_IGA_PRODUCTION REACTOME_TCR_SIGNALING REACTOME_GENERATION_OF_SECOND_MESSENGER_MOLECULES BIOCARTA_CTLA4_PATHWAY KEGG_B_CELL_RECEPTOR_SIGNALING_PATHWAY BIOCARTA_THELPER_PATHWAY REACTOME_PD1_SIGNALING REACTOME_PHOSPHORYLATION_OF_CD3_AND_TCR_ZETA_CHAINS REACTOME_TRANSLOCATION_OF_ZAP_70_TO_IMMUNOLOGICAL_SYNAP…	eqtl	A1BG-AS1; rs112710702 (1.68) | ABT1; rs9368500 (1.85) | ADAT1, RP11-77K12.10; rs2738792 (1.63) | ADPGK; rs142214979 (1.58) | ALG10B; rs2730925 (1.76) | ANGEL2; rs12563167 (1.33) | ANKLE2; rs10781644 (1.33) | APAF1; rs11109588 (1.69) | APOBEC3D; rs34074269 (1.38) | BLK, FAM167A, RP11-148O21.4; rs2248696 (4.02) | BLOC1S2, PKD2L1; rs33965491 (2.71) | BTN3A2; rs13214027 (1.64) | C6orf163; rs410683 (1…
Whole Blood	Brown	9.64405e-12	457	1.92881e-11	REACTOME_IMMUNE_SYSTEM HALLMARK_PROTEIN_SECRETION BIOCARTA_SALMONELLA_PATHWAY BIOCARTA_CDC42RAC_PATHWAY BIOCARTA_HIVNEF_PATHWAY REACTOME_SIGNALING_BY_ILS KEGG_TOLL_LIKE_RECEPTOR_SIGNALING_PATHWAY REACTOME_INNATE_IMMUNE_SYSTEM KEGG_APOPTOSIS REACTOME_TOLL_RECEPTOR_CASCADES REACTOME_CYTOKINE_SIGNALING_IN_IMMUNE_SYSTEM REACTOME_PHOSPHOLIPID_METABOLISM HALLMARK_PI3K_AKT_MTOR_SIGNALING BIOCARTA_STRESS…	sqtl	ABI1; rs11015257 (1.51) | ABTB1; rs920232 (2.48) | ADAR; rs2072660 (2.37) | ADGRE2, ADGRE3, ADGRE5; rs11671118 (1.89) | AGPAT2; rs4880116 (1.59) | AGTRAP; rs17875916 (1.97) | AKAP13; rs79321565 (1.49) | ALOX5; rs148240462 (1.36) | ANKRD13A, GIT2; rs11064671 (2.28) | ANKRD9, TECPR2; rs56177917 (1.6) | APOBEC3A, APOBEC3B, APOBEC3G; rs2020232 (2.03) | APTR; rs10215731 (1.6) | AQP9; rs8027645 (1.81) …
Pancreas	Blue	1.31208e-11	535	2.62416e-11	REACTOME_GENERIC_TRANSCRIPTION_PATHWAY HALLMARK_MITOTIC_SPINDLE BIOCARTA_MAPK_PATHWAY REACTOME_TRIF_MEDIATED_TLR3_SIGNALING REACTOME_MAP_KINASE_ACTIVATION_IN_TLR_CASCADE REACTOME_NFKB_AND_MAP_KINASES_ACTIVATION_MEDIATED_BY_TLR4_SIGNALING_REPERTOIRE REACTOME_ACTIVATED_TLR4_SIGNALLING REACTOME_MRNA_PROCESSING REACTOME_TRAF6_MEDIATED_INDUCTION_OF_NFKB_AND_MAP_KINASES_UPON_TLR7_8_OR_9_ACTIVATION REAC…	sqtl	ACADVL; rs408315 (2.88) | ACBD4; rs9894577 (2.26) | ACTR3; rs12470761 (1.43) | ADCY6; rs149798413 (2.24) | AGRN; rs13303368 (1.77) | ANKRD10; rs55859589 (1.84) | AP000347.2, AP000347.4, ASLP1; rs61117377 (1.98) | AP5Z1; rs141643454 (2.53) | APTX; rs13289835 (1.69) | ARL14EP; rs521271 (2.17) | ARPC1B; rs1589739 (2.23) | ARSA; rs140310676 (1.55) | ATAD3B, ATAD3C; rs819976 (1.61) | ATM; rs683312 (1.…
Heart (Atrial Appendage)	Pink	1.61924e-11	417	4.31798e-11	KEGG_RIBOSOME REACTOME_TRANSLATION REACTOME_SRP_DEPENDENT_COTRANSLATIONAL_PROTEIN_TARGETING_TO_MEMBRANE REACTOME_METABOLISM_OF_PROTEINS REACTOME_METABOLISM_OF_RNA REACTOME_NONSENSE_MEDIATED_DECAY_ENHANCED_BY_THE_EXON_JUNCTION_COMPLEX REACTOME_PEPTIDE_CHAIN_ELONGATION REACTOME_3_UTR_MEDIATED_TRANSLATIONAL_REGULATION REACTOME_METABOLISM_OF_MRNA REACTOME_INFLUENZA_VIRAL_RNA_TRANSCRIPTION_AND_REPLICA…	sqtl	AC005154.6, GGCT; rs38479 (1.48) | AEBP2; rs57804110 (1.34) | ANP32E; rs2038752 (2.04) | APTX; rs10813918 (1.66) | ARFGAP3, PACSIN2; rs6003036 (1.54) | ARPC3; rs10849689 (2.04) | ASAP1; rs12707941 (2.29) | ASCC2; rs6006288 (2.94) | ASNS; rs77817234 (1.58) | ATXN2L, SULT1A1, SULT1A2, EIF3C, NUPR1; rs111850663 (1.43) | B4GALT7, FAM153A; rs200222181 (2.24) | BCR; rs17540103 (2.09) | BET1L; rs521922 …
Cultured Fibroblasts	Brown	2.5857e-11	654	8.61898e-11	KEGG_RIBOSOME REACTOME_PEPTIDE_CHAIN_ELONGATION REACTOME_3_UTR_MEDIATED_TRANSLATIONAL_REGULATION REACTOME_TRANSLATION REACTOME_INFLUENZA_VIRAL_RNA_TRANSCRIPTION_AND_REPLICATION REACTOME_NONSENSE_MEDIATED_DECAY_ENHANCED_BY_THE_EXON_JUNCTION_COMPLEX REACTOME_SRP_DEPENDENT_COTRANSLATIONAL_PROTEIN_TARGETING_TO_MEMBRANE REACTOME_INFLUENZA_LIFE_CYCLE REACTOME_METABOLISM_OF_MRNA REACTOME_METABOLISM_OF_R…	eqtl	ABHD14B; rs55807227 (1.74) | ACAN; rs12441297 (1.32) | ACOT8; rs139393795 (1.34) | ACP6; rs78653484 (5.33) | ACTN3; rs7952017 (2.61) | ACVR2B-AS1; rs17733640 (2.12) | ADAM12; rs4962504 (1.52) | ALDH1A1; rs2068212 (1.36) | ALDH1L2; rs6539185 (1.78) | ALDH9A1; rs11587760 (2.8) | ALG1L6P; rs4677001 (1.75) | ANG; rs12588573 (1.68) | ANKRD18EP; rs4711584 (1.34) | AP000350.5, MIF-AS1, MIF, GSTT2B, AP00…
Caudate Nucleus	Black	1.29442e-10	299	2.15736e-10	HALLMARK_MYC_TARGETS_V1 REACTOME_ANTIGEN_PROCESSING_UBIQUITINATION_PROTEASOME_DEGRADATION REACTOME_CLASS_I_MHC_MEDIATED_ANTIGEN_PROCESSING_PRESENTATION REACTOME_HIV_INFECTION HALLMARK_OXIDATIVE_PHOSPHORYLATION REACTOME_MRNA_PROCESSING KEGG_UBIQUITIN_MEDIATED_PROTEOLYSIS KEGG_SPLICEOSOME REACTOME_PROCESSING_OF_CAPPED_INTRON_CONTAINING_PRE_MRNA HALLMARK_PROTEIN_SECRETION REACTOME_REGULATION_OF_MRNA…	sqtl	ABHD12; rs1888995 (1.48) | ACCS, EXT2; rs11826285 (2.02) | ACYP2; rs10182300 (1.3) | AKIP1; rs142731938 (1.47) | ANAPC13; rs13066038 (1.65) | APTX; rs13289835 (1.69) | ARIH2; rs3774800 (3.1) | ASB8; rs7302466 (1.37) | ATXN2L, SULT1A1, SULT1A2, EIF3C, NUPR1, NPIPB7; rs3922668 (1.42) | ATXN3; rs10150088 (1.74) | BANF1, EFEMP2, MUS81; rs56252769 (2.62) | BTN2A1; rs6917419 (2) | C2orf80; rs3820906 (1…
Kidney (Cortex)	Turquoise	1.92347e-11	66	3.58293e-10	REACTOME_MRNA_PROCESSING REACTOME_PROCESSING_OF_CAPPED_INTRON_CONTAINING_PRE_MRNA KEGG_SPLICEOSOME REACTOME_HIV_INFECTION HALLMARK_MYC_TARGETS_V1 REACTOME_MRNA_SPLICING REACTOME_METABOLISM_OF_RNA REACTOME_ANTIGEN_PROCESSING_UBIQUITINATION_PROTEASOME_DEGRADATION REACTOME_CLASS_I_MHC_MEDIATED_ANTIGEN_PROCESSING_PRESENTATION REACTOME_HOST_INTERACTIONS_OF_HIV_FACTORS REACTOME_REGULATION_OF_MRNA_STABI…	sqtl	CBY1; rs3788545 (1.37) | CENPBD1P1; rs11672609 (2.17) | COX6C; rs13260744 (1.79) | DIDO1; rs3069123 (3.04) | EIF3M; rs62618693 (1.36) | ELP2; rs7242481 (2.37) | FAM118B; rs507113 (1.37) | HMGN4; rs4343916 (2.14) | HNRNPK; rs371212078 (1.52) | KANSL1; rs147317628 (5.95) | LSM14B; rs3078900 (2.93) | M6PR; rs4883201 (1.98) | MRPL11; rs7947391 (1.98) | MRPL37; rs12031348 (1.92) | MRPL43; rs1467616 (2…
Esophagus (Mucosa)	Darkgreen	5.38253e-10	164	2.51185e-09	REACTOME_GENERIC_TRANSCRIPTION_PATHWAY ,	sqtl	ABCA5; rs1558168 (1.33) | AP006621.5, PIDD1; rs6597978 (2.05) | ATXN3; rs10150088 (1.74) | B3GAT3, C11orf98, EML3; rs80337571 (1.56) | BRAT1; rs6976415 (2.18) | BTN2A1; rs9393698 (3.95) | CACTIN; rs2108389 (1.55) | CBR3-AS1, CBR3, SETD4; rs45559732 (1.42) | CCDC14; rs17374337 (2.62) | COA1, BLVRA; rs12702060 (1.49) | COG7, EARS2; rs26767 (2.35) | COPS7B; rs1464974 (2.11) | CTBP1; rs4974577 (2.34)…
Ovary	Greenyellow	1.50565e-09	14	7.52826e-09	BIOCARTA_PTEN_PATHWAY REACTOME_ARMS_MEDIATED_ACTIVATION REACTOME_SIGNALLING_TO_ERKS REACTOME_PROLONGED_ERK_ACTIVATION_EVENTS KEGG_ENDOMETRIAL_CANCER KEGG_NON_SMALL_CELL_LUNG_CANCER ,	sqtl	ATXN3; rs10150088 (1.74) | KANSL1, LINC02210, LRRC37A4P; rs147317628 (5.95) | L3MBTL3; rs11154518 (2.48) | MALT1; rs78817416 (1.58) | MAP4K5; rs11321045 (1.64) | STAMBP; rs1318987 (1.78) | TBL1XR1; rs114898826 (1.68)
Thyroid	Black	3.26819e-09	273	1.41621e-08	REACTOME_GENERIC_TRANSCRIPTION_PATHWAY REACTOME_CLEAVAGE_OF_GROWING_TRANSCRIPT_IN_THE_TERMINATION_REGION_ REACTOME_MRNA_3_END_PROCESSING ,	sqtl	ABCD4; rs2041185 (2.12) | ACBD4; rs62066714 (3.04) | ANAPC4; rs316806 (2.39) | ANKAR; rs138182984 (1.9) | ANKRD10; rs55859589 (1.84) | ANKRD26; rs9645529 (1.7) | ARPC4, OGG1, TTLL3; rs35225110 (1.75) | ATAD3B, ATAD3C, INTS11; rs819976 (1.61) | ATXN3; rs10150088 (1.74) | BACE1-AS; rs73023045 (1.44) | BAIAP2L2; rs11089862 (1.7) | BIVM; rs142433576 (2.07) | BRAT1; rs6976415 (2.18) | C19orf44; rs1390…
Liver	Yellow	1.01472e-08	244	2.36769e-08	REACTOME_GENERIC_TRANSCRIPTION_PATHWAY ,	eqtl	ABCB9; rs7303456 (1.3) | ADAM20P1; rs17108291 (1.84) | ADORA2B, TTC19, ZSWIM7; rs178785 (1.62) | AMZ2P1; rs12942189 (1.77) | ANAPC7, C12orf76; rs7967386 (1.33) | AP000350.5, GSTT2B, AP000350.6, AP000351.4, MIF, DDTL, MIF-AS1, DDT, KB-226F1.2; rs2330626 (2.01) | C17orf67; rs55852686 (2.52) | CCDC18-AS1; rs112801261 (1.67) | CCDC66; rs4435603 (2.69) | CCHCR1; rs3132556 (2.04) | CDK3; rs12945400 (1.…
Stomach	Blue	6.43179e-08	230	1.28636e-07	HALLMARK_ESTROGEN_RESPONSE_LATE HALLMARK_ESTROGEN_RESPONSE_EARLY REACTOME_BIOLOGICAL_OXIDATIONS KEGG_METABOLISM_OF_XENOBIOTICS_BY_CYTOCHROME_P450 KEGG_DRUG_METABOLISM_CYTOCHROME_P450 HALLMARK_XENOBIOTIC_METABOLISM KEGG_MATURITY_ONSET_DIABETES_OF_THE_YOUNG KEGG_PRIMARY_IMMUNODEFICIENCY REACTOME_PHASE1_FUNCTIONALIZATION_OF_COMPOUNDS REACTOME_CYTOSOLIC_SULFONATION_OF_SMALL_MOLECULES KEGG_ARACHIDONIC…	sqtl	ABHD12, NINL; rs6050690 (1.83) | ABHD3; rs2127958 (2.55) | ADH1C; rs78234152 (1.89) | ALAD; rs150746295 (1.36) | ARL17A, KANSL1, LINC02210, LRRC37A4P; rs2668653 (5.65) | ARPC1B, CYP3A5; rs1589739 (2.23) | AUH; rs75062481 (2.53) | BCAT2; rs137909099 (2.28) | C9orf152; rs475404 (1.54) | CAPN13; rs10186446 (2.01) | CAPN8; rs56083322 (1.9) | CAPN9; rs28359612 (1.61) | CBR3-AS1; rs73374920 (1.41) | CE…
Whole Blood	Turquoise	9.74846e-08	589	1.46227e-07	KEGG_RIBOSOME REACTOME_3_UTR_MEDIATED_TRANSLATIONAL_REGULATION HALLMARK_MYC_TARGETS_V1 HALLMARK_MYC_TARGETS_V2 KEGG_DNA_REPLICATION REACTOME_TRANSLATION REACTOME_PEPTIDE_CHAIN_ELONGATION HALLMARK_E2F_TARGETS REACTOME_ACTIVATION_OF_THE_MRNA_UPON_BINDING_OF_THE_CAP_BINDING_COMPLEX_AND_EIFS_AND_SUBSEQUENT_BINDING_TO_43S REACTOME_DNA_STRAND_ELONGATION REACTOME_FORMATION_OF_THE_TERNARY_COMPLEX_AND_SUB…	sqtl	ACADVL; rs408315 (2.88) | ACCS; rs11826285 (2.02) | ACP1; rs11127463 (1.75) | ACP6; rs2792083 (2.37) | ADCK1; rs2364842 (1.33) | ADGRG1; rs12448530 (1.82) | ADHFE1; rs6472267 (1.72) | ALAD; rs818704 (1.38) | APBB3, SRA1, AC011380.8; rs155359 (1.82) | APOBEC3A, APOBEC3B, APOBEC3G; rs2020232 (2.03) | ARSA, CPT1B; rs36006314 (1.45) | ASNS; rs7808061 (1.63) | ATAD3C, ATAD3B; rs819976 (1.61) | ATXN2L,…
Artery (Aorta)	Turquoise	3.84683e-08	333	1.79519e-07	(ns)REACTOME_GENERIC_TRANSCRIPTION_PATHWAY HALLMARK_WNT_BETA_CATENIN_SIGNALING BIOCARTA_RELA_PATHWAY ,	sqtl	AAMDC, INTS4; rs1790246 (3.79) | ABCD4; rs4903213 (1.4) | AC011330.5, CATSPER2; rs884704 (2.78) | ACBD4; rs9894577 (2.26) | ACCS; rs11826285 (2.02) | ACP6; rs3737843 (2.33) | ALPK3, CSPG4P12; rs12917054 (4.68) | ANKRD10; rs55859589 (1.84) | AP000347.2, AP000347.4, ASLP1; rs61117377 (1.98) | AP006621.5, PIDD1; rs6597978 (2.05) | ATXN2L, SULT1A1, EIF3C, LAT, SULT1A2, TUFM; rs111850663 (1.43) | ATXN…
Esophagus (Mucosa)	Brown	6.58281e-08	119	2.30399e-07	HALLMARK_ESTROGEN_RESPONSE_EARLY HALLMARK_IL2_STAT5_SIGNALING KEGG_GLYCOSPHINGOLIPID_BIOSYNTHESIS_LACTO_AND_NEOLACTO_SERIES KEGG_ENDOCYTOSIS ,	sqtl	ANKRD20A5P; rs8093518 (1.58) | ARHGAP40; rs6070799 (1.93) | BICDL2; rs72772518 (1.8) | C6orf132; rs141167420 (1.69) | CANT1; rs8079368 (1.56) | CAST; rs469736 (2.31) | CHMP4C; rs74566911 (1.3) | CNGA1; rs114152620 (1.95) | CRNN; rs4636462 (2.27) | ECM1; rs142094124 (2.71) | EHD3; rs647137 (1.33) | EPS8L2, PDDC1; rs76574419 (2.55) | ESPL1; rs11170519 (1.58) | FAM25A; rs2279601 (3.25) | FAM3D; rs11…
Putamen	Tan	2.30484e-07	15	3.8414e-07	KEGG_PROXIMAL_TUBULE_BICARBONATE_RECLAMATION REACTOME_TRANSMEMBRANE_TRANSPORT_OF_SMALL_MOLECULES REACTOME_NUCLEAR_RECEPTOR_TRANSCRIPTION_PATHWAY KEGG_PROPANOATE_METABOLISM HALLMARK_FATTY_ACID_METABOLISM KEGG_TGF_BETA_SIGNALING_PATHWAY BIOCARTA_CARDIACEGF_PATHWAY REACTOME_FATTY_ACID_TRIACYLGLYCEROL_AND_KETONE_BODY_METABOLISM KEGG_AMYOTROPHIC_LATERAL_SCLEROSIS_ALS REACTOME_SLC_MEDIATED_TRANSMEMBRAN…	eqtl	CARMIL1; rs9467124 (1.41) | FAM167A; rs4841460 (6.6) | OAF; rs12800456 (1.6) | SPARCL1; rs9993980 (1.58)
Cultured Fibroblasts	Red	1.51927e-07	198	5.57066e-07	REACTOME_GENERIC_TRANSCRIPTION_PATHWAY HALLMARK_INTERFERON_GAMMA_RESPONSE HALLMARK_TNFA_SIGNALING_VIA_NFKB HALLMARK_INTERFERON_ALPHA_RESPONSE ,	sqtl	ACOT2; rs12433922 (1.77) | ADAM33; rs117485040 (1.34) | ANKDD1A, SPG21; rs12901617 (1.72) | APOL2; rs132743 (1.56) | ARSA, CHKB-AS1; rs36006314 (1.45) | AVPI1, MARVELD1; rs77400570 (1.38) | BAHCC1; rs59869737 (1.88) | C15orf40; rs12912820 (1.54) | C1QTNF1; rs56107536 (1.69) | C2orf76; rs6751553 (1.33) | CCDC50; rs12495014 (2.13) | CCPG1; rs74017516 (1.36) | CDHR3; rs62482788 (2.32) | CLCN6; rs413…
Small Intestine (Terminal Ileum)	Green	3.24858e-07	880	6.49716e-07	KEGG_RIBOSOME REACTOME_METABOLISM_OF_RNA REACTOME_GENERIC_TRANSCRIPTION_PATHWAY REACTOME_METABOLISM_OF_MRNA REACTOME_MRNA_PROCESSING REACTOME_PROCESSING_OF_CAPPED_INTRON_CONTAINING_PRE_MRNA REACTOME_3_UTR_MEDIATED_TRANSLATIONAL_REGULATION REACTOME_INFLUENZA_LIFE_CYCLE KEGG_SPLICEOSOME REACTOME_TRANSLATION HALLMARK_MYC_TARGETS_V1 REACTOME_NONSENSE_MEDIATED_DECAY_ENHANCED_BY_THE_EXON_JUNCTION_COMPL…	eqtl	ABCC10; rs6458333 (2.71) | AC159540.1, ANKRD36, ANKRD36B; rs2167007 (1.41) | ACP6; rs2792083 (2.37) | ACYP2; rs10182300 (1.3) | ADA; rs406383 (1.74) | ADO; rs2236295 (3.86) | AHSA2, C2orf74; rs13010628 (1.97) | AK9; rs9386799 (2.33) | AMDHD1; rs7965888 (1.56) | AMZ2P1; rs12942189 (1.77) | ANAPC4; rs316806 (2.39) | ANXA5; rs202186241 (1.33) | ANXA6; rs393348 (1.51) | AP3M2; rs10085974 (1.44) | APT…
Spleen	Turquoise	1.3926e-07	141	6.49878e-07	REACTOME_GENERIC_TRANSCRIPTION_PATHWAY KEGG_UBIQUITIN_MEDIATED_PROTEOLYSIS HALLMARK_PROTEIN_SECRETION BIOCARTA_VDR_PATHWAY HALLMARK_MITOTIC_SPINDLE REACTOME_ANTIVIRAL_MECHANISM_BY_IFN_STIMULATED_GENES REACTOME_TRANSCRIPTIONAL_ACTIVITY_OF_SMAD2_SMAD3_SMAD4_HETEROTRIMER REACTOME_ANTIGEN_PROCESSING_UBIQUITINATION_PROTEASOME_DEGRADATION REACTOME_CIRCADIAN_REPRESSION_OF_EXPRESSION_BY_REV_ERBA REACTOME…	sqtl	ACP1; rs11127463 (1.75) | ARL14EP; rs521271 (2.17) | ATP10D; rs73237092 (1.93) | ATP6V0A2; rs786452 (1.85) | C17orf80; rs9783819 (2.28) | CAST; rs26506 (1.97) | CEBPZOS; rs67467920 (1.72) | COX11; rs2332312 (1.57) | CTNNB1; rs1798794 (1.81) | DENR; rs4759393 (1.58) | DR1, CCDC18-AS1; rs112801261 (1.67) | ELOVL5; rs70980834 (1.46) | ETFRF1; rs34669329 (1.42) | FAM120B; rs910426 (1.6) | FAM172A; rs…
Pituitary	Blue	1.31788e-07	150	6.58941e-07	REACTOME_NEURONAL_SYSTEM REACTOME_TRANSMISSION_ACROSS_CHEMICAL_SYNAPSES REACTOME_DOPAMINE_NEUROTRANSMITTER_RELEASE_CYCLE REACTOME_ACETYLCHOLINE_NEUROTRANSMITTER_RELEASE_CYCLE REACTOME_NOREPINEPHRINE_NEUROTRANSMITTER_RELEASE_CYCLE REACTOME_GLUTAMATE_NEUROTRANSMITTER_RELEASE_CYCLE REACTOME_INTERACTION_BETWEEN_L1_AND_ANKYRINS REACTOME_GABA_SYNTHESIS_RELEASE_REUPTAKE_AND_DEGRADATION REACTOME_NEUROTRA…	sqtl	ABCA7; rs2285904 (2.03) | ANXA6; rs393348 (1.51) | AP1M2; rs5929 (1.39) | AP3B1; rs62362920 (2.43) | AP3B2; rs783535 (2.21) | ASB4, AC004012.1; rs10278417 (1.85) | BICDL1; rs3852586 (2.51) | C17orf100, CTC-281F24.3; rs2309599 (1.51) | CCDC92B; rs7213463 (1.71) | CHGA; rs55642809 (1.52) | COL6A6; rs937908 (2.06) | COX7A2L; rs17029452 (1.33) | DUSP18; rs2078973 (1.69) | DZIP3; rs6795206 (1.74) | EG…
Cultured Fibroblasts	Magenta	2.69796e-07	203	7.41938e-07	REACTOME_GENERIC_TRANSCRIPTION_PATHWAY HALLMARK_P53_PATHWAY BIOCARTA_RELA_PATHWAY ,	sqtl	ADAR; rs12117101 (1.84) | ARL14EP; rs521271 (2.17) | ATXN1L; rs4788566 (1.84) | BCL2L1; rs4911532 (2.06) | BST1, FBXL5; rs12646913 (1.62) | BTN2A1; rs12662076 (4.05) | C1orf216; rs679457 (1.42) | C6orf132; rs11380880 (1.76) | C9orf78; rs11793587 (2.53) | CASKIN2; rs3826326 (2.84) | CEP63; rs7637740 (1.32) | CGGBP1; rs1602152 (2.25) | DDX49; rs757115 (1.38) | DNPEP; rs2854885 (1.36) | DPH3; rs5811…
Artery (Tibial)	Lightgreen	1.24931e-07	101	9.36311e-07	HALLMARK_MYC_TARGETS_V2 HALLMARK_MYC_TARGETS_V1 HALLMARK_MTORC1_SIGNALING REACTOME_PROCESSING_OF_CAPPED_INTRON_CONTAINING_PRE_MRNA HALLMARK_DNA_REPAIR REACTOME_MRNA_PROCESSING REACTOME_MRNA_SPLICING HALLMARK_UNFOLDED_PROTEIN_RESPONSE KEGG_PURINE_METABOLISM HALLMARK_E2F_TARGETS REACTOME_METABOLISM_OF_PROTEINS REACTOME_LATE_PHASE_OF_HIV_LIFE_CYCLE KEGG_SPLICEOSOME REACTOME_MITOCHONDRIAL_PROTEIN_IMP…	eqtl	AAGAB; rs12592400 (2.79) | BEND3; rs6568466 (1.46) | BOP1; rs6988451 (1.35) | CCT2; rs528856 (1.49) | DCAF13; rs17804400 (1.67) | DESI1, CCDC134; rs10608168 (1.74) | EIF3B; rs62442538 (1.31) | EIF5A; rs2047803 (1.86) | EMG1; rs11167 (2.67) | ERI1; rs35682489 (2.16) | GNL3, ITIH4, NEK4, NT5DC2, PBRM1, RP11-894J14.2; rs4481150 (3.75) | GRPEL1; rs34481892 (1.91) | GRWD1; rs73050916 (1.89) | KPNA2; r…
Artery (Aorta)	Brown	3.23559e-07	118	1.6221e-06	REACTOME_PROCESSING_OF_INTRONLESS_PRE_MRNAS ,	eqtl	ADO; rs1848797 (3.9) | BTN2A2, LINC00240, ABT1; rs9366690 (1.85) | C5orf22; rs13190047 (1.92) | C6orf120; rs6459655 (2.99) | CAPN3, LRRC57, SNAP23, HAUS2; rs16973175 (2.97) | CATSPER2, AC011330.5, ADAL, LCMT2, STRCP1, TP53BP1, AC011330.13; rs12324584 (2.67) | CMTR2; rs7186207 (2.1) | CPT2; rs72895378 (2.08) | DCTN5; rs13330119 (2.91) | DLAT; rs11214078 (1.64) | DLD; rs4518 (1.95) | DND1P1, KANSL1…
Artery (Aorta)	Blue	3.24429e-07	155	1.86541e-06	HALLMARK_ALLOGRAFT_REJECTION REACTOME_IMMUNE_SYSTEM HALLMARK_INFLAMMATORY_RESPONSE KEGG_FC_GAMMA_R_MEDIATED_PHAGOCYTOSIS HALLMARK_COMPLEMENT KEGG_LEISHMANIA_INFECTION REACTOME_INNATE_IMMUNE_SYSTEM KEGG_B_CELL_RECEPTOR_SIGNALING_PATHWAY REACTOME_GPVI_MEDIATED_ACTIVATION_CASCADE KEGG_LEUKOCYTE_TRANSENDOTHELIAL_MIGRATION KEGG_CHEMOKINE_SIGNALING_PATHWAY KEGG_NATURAL_KILLER_CELL_MEDIATED_CYTOTOXICITY…	eqtl	ACP5; rs78934187 (1.35) | ALOX5AP; rs4073259 (1.46) | ANKDD1A, PLEKHO2; rs9630429 (1.45) | ARHGAP9; rs77936343 (1.86) | CASP8; rs11898821 (2.86) | CD300C; rs1305881 (1.46) | CD33; rs12609179 (2.03) | CD38; rs4364259 (1.86) | CEACAM21; rs10421574 (1.35) | CILP2, GMIP, HAPLN4, LPAR2, TM6SF2, TSSK6, YJEFN3; rs8113682 (2.03) | CPVL; rs118070578 (1.56) | CTD-2020K17.3, FMNL1; rs9905348 (2.21) | CTSB; …
Artery (Tibial)	Darkorange	1.33807e-07	56	2.78928e-06	BIOCARTA_WNT_PATHWAY BIOCARTA_PITX2_PATHWAY KEGG_NOTCH_SIGNALING_PATHWAY REACTOME_ALPHA_LINOLENIC_ACID_ALA_METABOLISM ,	eqtl	AP1M1; rs751403 (1.81) | C11orf68; rs146974218 (1.44) | C17orf100; rs12949767 (1.86) | CACFD1; rs11340341 (1.88) | CBY1, DDX17, FAM227A, RP3-508I15.10, RP3-508I15.9; rs3946137 (2.05) | CCDC127; rs56075848 (2.25) | CTSB, FDFT1, AF131215.2, AF131215.9; rs4841460 (6.6) | DTNBP1; rs12203173 (2.06) | EEPD1; rs2540665 (1.64) | EIF2D; rs4072497 (1.61) | FAM50B; rs2490040 (1.69) | FBXO27; rs117346516 (2.…
Cerebellum	Black	2.67168e-06	291	3.3396e-06	HALLMARK_MYC_TARGETS_V1 KEGG_SPLICEOSOME HALLMARK_OXIDATIVE_PHOSPHORYLATION REACTOME_ADAPTIVE_IMMUNE_SYSTEM REACTOME_MRNA_PROCESSING REACTOME_PROCESSING_OF_CAPPED_INTRON_CONTAINING_PRE_MRNA REACTOME_SIGNALLING_BY_NGF REACTOME_ANTIGEN_PROCESSING_UBIQUITINATION_PROTEASOME_DEGRADATION REACTOME_SIGNALING_BY_EGFR_IN_CANCER REACTOME_NGF_SIGNALLING_VIA_TRKA_FROM_THE_PLASMA_MEMBRANE HALLMARK_PROTEIN_SECR…	sqtl	ANAPC1; rs13022187 (1.91) | ANP32E; rs2038752 (2.04) | AP1M1, FAM32A; rs285255 (1.85) | APBB1, SMPD1; rs72896281 (1.75) | APLP2; rs150829462 (1.73) | ARHGEF17; rs60576099 (1.5) | ARIH2; rs3774800 (3.1) | BTN2A1; rs9393698 (3.95) | C19orf47, MAP3K10; rs60025005 (1.38) | CACNA1B; rs34845579 (1.45) | CADM3; rs2281300 (2.8) | CDH22; rs79179927 (1.31) | CEP120; rs1422267 (1.84) | CLCN6; rs41307757 (2.…
Muscle (Skeletal)	Yellow	1.06682e-06	424	3.91168e-06	REACTOME_HIV_INFECTION REACTOME_HOST_INTERACTIONS_OF_HIV_FACTORS HALLMARK_MYC_TARGETS_V1 BIOCARTA_PROTEASOME_PATHWAY REACTOME_MRNA_PROCESSING REACTOME_PROCESSING_OF_CAPPED_INTRON_CONTAINING_PRE_MRNA REACTOME_ACTIVATION_OF_NF_KAPPAB_IN_B_CELLS REACTOME_REGULATION_OF_MRNA_STABILITY_BY_PROTEINS_THAT_BIND_AU_RICH_ELEMENTS HALLMARK_MYC_TARGETS_V2 KEGG_PROTEASOME HALLMARK_PROTEIN_SECRETION KEGG_SPLICEO…	sqtl	ACTR1A; rs11592299 (1.8) | ADAM9; rs11986341 (2.52) | AEBP2; rs11044668 (2.52) | AHCTF1; rs12042801 (1.64) | ANKRD9, WDR20; rs12892927 (1.73) | ANP32E; rs2038752 (2.04) | AP1G1; rs3844425 (3.86) | AP1M1; rs285255 (1.85) | APTX; rs13289835 (1.69) | ATG9A; rs35447951 (1.45) | ATP6V0A2, SNRNP35, TCTN2; rs786452 (1.85) | ATP6V0B; rs41270405 (1.89) | ATP6V0E1; rs13165855 (1.71) | BAG6; rs77805580 (2.5…
Stomach	Blue	2.44126e-06	581	5.69628e-06	HALLMARK_ESTROGEN_RESPONSE_LATE HALLMARK_ESTROGEN_RESPONSE_EARLY REACTOME_BIOLOGICAL_OXIDATIONS KEGG_METABOLISM_OF_XENOBIOTICS_BY_CYTOCHROME_P450 KEGG_DRUG_METABOLISM_CYTOCHROME_P450 HALLMARK_XENOBIOTIC_METABOLISM KEGG_MATURITY_ONSET_DIABETES_OF_THE_YOUNG KEGG_PRIMARY_IMMUNODEFICIENCY REACTOME_PHASE1_FUNCTIONALIZATION_OF_COMPOUNDS REACTOME_CYTOSOLIC_SULFONATION_OF_SMALL_MOLECULES KEGG_ARACHIDONIC…	eqtl	ABCA7; rs10401325 (1.76) | ABCC5; rs2139563 (1.63) | ABCC8; rs7932043 (1.55) | ABRACL; rs7769010 (1.78) | AC000078.5, TXNRD2; rs78384760 (1.84) | AC011330.5, ADAL, TP53BP1, CATSPER2, CKMT1A; rs475486 (2.46) | ACP5; rs2071484 (1.32) | AK9, RP11-425D10.10, SMPD2; rs9386799 (2.33) | APOBEC3D, APOBEC3G; rs13057307 (1.48) | ARHGAP40; rs6070799 (1.93) | ARHGDIG; rs1048786 (2.66) | ASNSP3; rs9554663 (1.…
Lung	Yellow	7.17627e-07	220	6.21944e-06	HALLMARK_CHOLESTEROL_HOMEOSTASIS REACTOME_CHOLESTEROL_BIOSYNTHESIS KEGG_STEROID_BIOSYNTHESIS HALLMARK_ESTROGEN_RESPONSE_EARLY REACTOME_METABOLISM_OF_LIPIDS_AND_LIPOPROTEINS HALLMARK_ESTROGEN_RESPONSE_LATE KEGG_TERPENOID_BACKBONE_BIOSYNTHESIS KEGG_ARACHIDONIC_ACID_METABOLISM REACTOME_ACYL_CHAIN_REMODELLING_OF_PC HALLMARK_ANDROGEN_RESPONSE REACTOME_ACYL_CHAIN_REMODELLING_OF_PG KEGG_COMPLEMENT_AND_C…	eqtl	ABCC13; rs4816277 (1.61) | ABCC6; rs7193728 (1.31) | ABO; rs558599 (1.35) | ADAMTS13, SURF6, SURF1, MED22, CACFD1; rs11340341 (1.88) | ADK; rs7094073 (1.81) | AKAP1; rs917927 (1.33) | AMN; rs11160699 (1.54) | ANKEF1; rs62185571 (1.79) | AQP3; rs529692 (2.57) | ATP2C2; rs4782617 (2.1) | BTBD9; rs9470672 (1.8) | C12orf57, GNB3, LRRC23, ATN1, SPSB2, CDCA3, RPL13P5; rs7963014 (1.98) | C4BPA; rs727413…
Adipose Tissue (Visceral Omentum)	Turquoise	2.0054e-06	781	8.02159e-06	Herpes simplex virus 1 infection regulation of transcription, DNA-templated (GO:0006355) Gene Expression (Transcription) R-HSA-74160 RNA Polymerase II Transcription R-HSA-73857 regulation of transcription by RNA polymerase II (GO:0006357) Generic Transcription Pathway R-HSA-212436 cilium assembly (GO:0060271) Cilium Assembly R-HSA-5617833 Organelle Biogenesis And Maintenance R-HSA-1852241 cilium …	sqtl	ABCA10; rs4968852 (1.39) | ABCC10; rs12183685 (1.37) | ABCD4; rs7150583 (1.51) | ABHD12, NINL, ENTPD6; rs1888995 (1.48) | ACBD4; rs117615688 (2.73) | ACTR10; rs117034962 (3.37) | ADAM33; rs117485040 (1.34) | ADAMTS9-AS2; rs62248465 (1.71) | ADCY4, DHRS1, LTB4R, NFATC4, RIPK3; rs2144491 (1.86) | ADGRL2; rs61773978 (1.82) | AFDN; rs1008456 (1.73) | ANKAR, OSGEPL1-AS1, PMS1; rs62183657 (1.42) | ANKR…
Nerve (Tibial)	Blue	1.49383e-06	339	1.39424e-05	REACTOME_GENERIC_TRANSCRIPTION_PATHWAY ,	sqtl	ABCA10; rs16973599 (1.55) | ABCD4; rs8003055 (2.02) | ABTB1; rs920232 (2.48) | ACBD4; rs113100008 (3.95) | ACOX2; rs73087775 (1.7) | ADAL, AC011330.5, CATSPER2; rs690170 (3.83) | ADCY10P1; rs11759347 (1.6) | ADCY4, LTB4R, DHRS1, NFATC4; rs2234104 (3.16) | ALOX12-AS1; rs35339537 (2.27) | ANAPC4; rs7682435 (1.99) | ANKAR; rs5743102 (1.92) | ANKRD24; rs6510794 (1.44) | ANKRD26; rs11015613 (1.39) | A…
Cultured Fibroblasts	Brown	7.63775e-06	223	1.6803e-05	KEGG_RIBOSOME REACTOME_PEPTIDE_CHAIN_ELONGATION REACTOME_3_UTR_MEDIATED_TRANSLATIONAL_REGULATION REACTOME_TRANSLATION REACTOME_INFLUENZA_VIRAL_RNA_TRANSCRIPTION_AND_REPLICATION REACTOME_NONSENSE_MEDIATED_DECAY_ENHANCED_BY_THE_EXON_JUNCTION_COMPLEX REACTOME_SRP_DEPENDENT_COTRANSLATIONAL_PROTEIN_TARGETING_TO_MEMBRANE REACTOME_INFLUENZA_LIFE_CYCLE REACTOME_METABOLISM_OF_MRNA REACTOME_METABOLISM_OF_R…	sqtl	AAMDC; rs1790257 (2.82) | ACP6; rs2792083 (2.37) | ADAM12; rs12243508 (1.58) | ADAMTSL1; rs776782 (2.52) | AEBP1; rs887687 (1.3) | ALDH1L2; rs6539185 (1.78) | ANAPC16; rs12244500 (1.72) | AP000347.2, AP000347.4, ASLP1; rs6519471 (2.34) | ATP1A1-AS1; rs850610 (2.12) | AVPI1, MARVELD1; rs77400570 (1.38) | C14orf132; rs11621225 (1.43) | C4orf33; rs6534715 (1.85) | CASP3, CENPU; rs2171838 (1.79) | CA…
Small Intestine (Terminal Ileum)	Green	8.54118e-06	446	1.99294e-05	KEGG_RIBOSOME REACTOME_METABOLISM_OF_RNA REACTOME_GENERIC_TRANSCRIPTION_PATHWAY REACTOME_METABOLISM_OF_MRNA REACTOME_MRNA_PROCESSING REACTOME_PROCESSING_OF_CAPPED_INTRON_CONTAINING_PRE_MRNA REACTOME_3_UTR_MEDIATED_TRANSLATIONAL_REGULATION REACTOME_INFLUENZA_LIFE_CYCLE KEGG_SPLICEOSOME REACTOME_TRANSLATION HALLMARK_MYC_TARGETS_V1 REACTOME_NONSENSE_MEDIATED_DECAY_ENHANCED_BY_THE_EXON_JUNCTION_COMPL…	sqtl	ABTB1; rs920232 (2.48) | ACP6; rs78546908 (2.25) | AEBP1; rs141199607 (1.7) | ANAPC4; rs7682435 (1.99) | ANKRD10; rs55859589 (1.84) | ANXA5; rs202186241 (1.33) | ARIH2; rs12637576 (2.85) | ARL14EP; rs521271 (2.17) | ARL17A; rs2471738 (2.05) | ASNS; rs77817234 (1.58) | ATAD3C, ATAD3B; rs819976 (1.61) | ATXN3; rs10150088 (1.74) | B4GALT7; rs11490750 (2.13) | BANF1; rs1131544 (1.56) | BCR; rs1305733…
Muscle (Skeletal)	Brown	1.26078e-05	111	3.46713e-05	HALLMARK_EPITHELIAL_MESENCHYMAL_TRANSITION HALLMARK_INTERFERON_GAMMA_RESPONSE HALLMARK_COMPLEMENT HALLMARK_COAGULATION HALLMARK_APOPTOSIS HALLMARK_APICAL_JUNCTION HALLMARK_INTERFERON_ALPHA_RESPONSE HALLMARK_UV_RESPONSE_DN KEGG_FOCAL_ADHESION REACTOME_PLATELET_ACTIVATION_SIGNALING_AND_AGGREGATION KEGG_CELL_ADHESION_MOLECULES_CAMS HALLMARK_IL2_STAT5_SIGNALING REACTOME_HEMOSTASIS HALLMARK_INFLAMMATO…	sqtl	ABCA6; rs4968852 (1.39) | ABCD4; rs7150583 (1.51) | ACTG1; rs7501896 (2.11) | ADCY4; rs2229309 (1.59) | ANXA5; rs2306415 (2.18) | ARPC1B; rs1589739 (2.23) | CAMKK2; rs2686343 (1.46) | CHSY1; rs12916774 (3.94) | CNN2; rs75364577 (1.4) | COL6A3; rs10202434 (1.47) | COX14, CERS5; rs450423 (1.79) | CTHRC1; rs2454017 (1.64) | CYGB; rs4648343 (2.36) | EFHC1; rs9474019 (1.52) | FGD5; rs141584772 (1.68) …
Cultured Fibroblasts	Red	2.21701e-05	515	4.94651e-05	REACTOME_GENERIC_TRANSCRIPTION_PATHWAY HALLMARK_INTERFERON_GAMMA_RESPONSE HALLMARK_TNFA_SIGNALING_VIA_NFKB HALLMARK_INTERFERON_ALPHA_RESPONSE ,	eqtl	ACOT2; rs8015288 (1.36) | ADAM32; rs10112197 (3.97) | ADAM33; rs17513902 (1.82) | ADH1C; rs78234152 (1.89) | AGMAT, CASP9, DDI2, RP4-680D5.2, DNAJC16; rs61780990 (1.98) | AK3; rs10123382 (1.39) | ALDH8A1; rs11373300 (2.09) | AMY2B; rs1846053 (2.15) | ANKRD53; rs6718350 (1.89) | AOX3P; rs2516310 (1.73) | AP5Z1; rs139762862 (1.85) | APOL4; rs9610444 (1.84) | AQP11; rs10793258 (2.43) | ARHGAP5; rs56…
Cultured Fibroblasts	Magenta	2.48657e-05	537	5.78236e-05	REACTOME_GENERIC_TRANSCRIPTION_PATHWAY HALLMARK_P53_PATHWAY BIOCARTA_RELA_PATHWAY ,	eqtl	ABALON; rs2149282 (1.43) | ADH6; rs6827292 (2.76) | ADO; rs1848797 (3.9) | ALKBH1; rs11622911 (3.24) | AMMECR1L; rs7590200 (1.5) | ANGEL2; rs11586518 (1.65) | ARFRP1; rs1058319 (1.7) | ARL14EP; rs521271 (2.17) | ATN1; rs1044189 (2.28) | AXIN1; rs1048786 (2.66) | BAZ2B; rs1549579 (2.04) | BLOC1S2; rs33965491 (2.71) | BLOC1S3; rs79769273 (1.81) | BTBD9; rs115847695 (1.75) | BTN2A2, ABT1; rs6917419 …
Cerebellum	Black	2.09779e-05	746	6.29338e-05	HALLMARK_MYC_TARGETS_V1 KEGG_SPLICEOSOME HALLMARK_OXIDATIVE_PHOSPHORYLATION REACTOME_ADAPTIVE_IMMUNE_SYSTEM REACTOME_MRNA_PROCESSING REACTOME_PROCESSING_OF_CAPPED_INTRON_CONTAINING_PRE_MRNA REACTOME_SIGNALLING_BY_NGF REACTOME_ANTIGEN_PROCESSING_UBIQUITINATION_PROTEASOME_DEGRADATION REACTOME_SIGNALING_BY_EGFR_IN_CANCER REACTOME_NGF_SIGNALLING_VIA_TRKA_FROM_THE_PLASMA_MEMBRANE HALLMARK_PROTEIN_SECR…	eqtl	ABCA3; rs323017 (1.4) | ABL2; rs2296377 (1.93) | ABLIM3; rs2400827 (1.56) | AC016629.3, CTD-2619J13.14, CTD-2619J13.17, ZNF132, ZNF584; rs35782676 (2.67) | ACO2; rs80720 (1.93) | ADCY1; rs12670925 (1.75) | ADCY3; rs10171663 (1.42) | ADD2; rs2074813 (1.67) | AIDA; rs61826474 (1.66) | AKAP11; rs186640304 (1.88) | AKAP9; rs38800 (1.4) | ANAPC13; rs13066038 (1.65) | ANGEL2; rs11586518 (1.65) | ANKLE1…
Lung	Blue	1.2224e-05	537	7.94561e-05	HALLMARK_OXIDATIVE_PHOSPHORYLATION HALLMARK_DNA_REPAIR REACTOME_BIOSYNTHESIS_OF_THE_N_GLYCAN_PRECURSOR_DOLICHOL_LIPID_LINKED_OLIGOSACCHARIDE_LLO_AND_TRANSFER_TO_A_NASCENT_PROTEIN REACTOME_MITOCHONDRIAL_TRNA_AMINOACYLATION KEGG_GLYCOSYLPHOSPHATIDYLINOSITOL_GPI_ANCHOR_BIOSYNTHESIS KEGG_AMINOACYL_TRNA_BIOSYNTHESIS KEGG_MISMATCH_REPAIR REACTOME_POST_TRANSLATIONAL_MODIFICATION_SYNTHESIS_OF_GPI_ANCHORE…	eqtl	ABCF3; rs2280740 (1.41) | ABRACL; rs7752492 (1.92) | AC139100.3, PQLC1, RBFA; rs1050919 (2.82) | ACAD9; rs62265295 (1.44) | ACADM; rs76946932 (1.3) | ACADS; rs35328603 (1.4) | ACAT1; rs12577790 (1.57) | ACSF3; rs12447227 (1.99) | ACTR10; rs117034962 (3.37) | ACTR8; rs14165 (1.45) | AGPS; rs1047884 (2.63) | ALDH9A1; rs11587760 (2.8) | ALG12; rs4469 (1.86) | ALG5; rs9469 (1.38) | ARHGEF19; rs111780…
Adipose Tissue (Visceral Omentum)	Blue	2.10355e-05	305	8.41421e-05	Metabolism R-HSA-1430728 Fatty Acid Metabolism R-HSA-8978868 Metabolism Of Lipids R-HSA-556833 Propanoate metabolism fatty acid beta-oxidation (GO:0006635) fatty acid catabolic process (GO:0009062) Citrate cycle (TCA cycle) dicarboxylic acid metabolic process (GO:0043648) Valine, leucine and isoleucine degradation monocarboxylic acid metabolic process (GO:0032787) Glyoxylate and dicarboxylate met…	eqtl	ABCC6; rs6498625 (3.51) | AC008073.7, AC008073.9, AC009228.1, FAM228A; rs2702050 (1.67) | ACADM; rs111256648 (1.66) | ACOT1; rs1986616 (4.09) | ACOT2, ACOT4; rs8015288 (1.36) | ACSM5; rs113779733 (1.63) | ADHFE1; rs2467750 (2.21) | ADIPOQ; rs143937358 (1.34) | ADRA1A; rs2644627 (2.27) | AIFM2; rs74955600 (1.49) | AKR1C2; rs28375324 (1.48) | AKR1C3; rs12761401 (4.75) | ANKRD20A5P; rs7227833 (1.52)…
Artery (Tibial)	Turquoise	1.20382e-05	365	0.000100318	REACTOME_GENERIC_TRANSCRIPTION_PATHWAY ,	sqtl	AC011330.5, CATSPER2, ADAL; rs690170 (3.83) | ACP6; rs2792083 (2.37) | ADAMTS9-AS2; rs6445445 (2.12) | ADAT1; rs2738792 (1.63) | ADCY10P1; rs11759347 (1.6) | AHSA2, KIAA1841, C2orf74; rs113774595 (1.86) | ALPK3, CSPG4P12; rs12917054 (4.68) | ANAPC4, ZCCHC4; rs7682435 (1.99) | ANKAR; rs5743102 (1.92) | ANKRD10; rs55859589 (1.84) | ANKRD26; rs4749238 (1.35) | AP000347.2, AP000347.4, ASLP1; rs611173…
Breast Mammary Tissue	Turquoise	2.42591e-05	440	0.000113209	REACTOME_GENERIC_TRANSCRIPTION_PATHWAY HALLMARK_ESTROGEN_RESPONSE_EARLY HALLMARK_ESTROGEN_RESPONSE_LATE ,	sqtl	ABCC10; rs12183685 (1.37) | ACBD4; rs9894577 (2.26) | ACP6; rs3737843 (2.33) | AFF3; rs34369751 (1.98) | ANAPC4; rs7682435 (1.99) | ANKRD16; rs7902987 (1.3) | APTR; rs10215731 (1.6) | APTX; rs13289835 (1.69) | ARHGAP40; rs6064779 (1.8) | ATAD3B, ATAD3C; rs819976 (1.61) | ATP6V0A2, TCTN2; rs145787760 (2.63) | BANF1, MUS81, EFEMP2; rs56252769 (2.62) | C15orf40; rs12912820 (1.54) | C19orf47; rs60025…
Caudate Nucleus	Pink	7.65036e-05	33	0.000178508	KEGG_LEISHMANIA_INFECTION HALLMARK_ALLOGRAFT_REJECTION REACTOME_IMMUNE_SYSTEM KEGG_ASTHMA KEGG_FC_GAMMA_R_MEDIATED_PHAGOCYTOSIS KEGG_SYSTEMIC_LUPUS_ERYTHEMATOSUS REACTOME_ADAPTIVE_IMMUNE_SYSTEM KEGG_INTESTINAL_IMMUNE_NETWORK_FOR_IGA_PRODUCTION KEGG_ALLOGRAFT_REJECTION KEGG_ANTIGEN_PROCESSING_AND_PRESENTATION KEGG_VIRAL_MYOCARDITIS KEGG_GRAFT_VERSUS_HOST_DISEASE KEGG_TYPE_I_DIABETES_MELLITUS HALLM…	eqtl	C1orf162; rs61002431 (1.8) | CTSS; rs72700829 (2.55) | HAVCR2; rs149315068 (1.55) | HLA-DPA1; rs2071354 (2.61) | HLA-DQA1; rs115566240 (1.89) | HLA-DQA2, HLA-DQB1, HLA-DQB1-AS1, HLA-DQB2, HLA-DRB1, HLA-DRB5, HLA-DRB6; rs112115863 (1.55) | HLA-DRA, BTNL2; rs35657997 (2.75) | LAPTM5; rs3795437 (1.76) | LILRA2; rs3955431 (1.42) | SIRPB2; rs16994406 (1.96)
Testis	Brown	7.34562e-05	150	0.000244854	HALLMARK_E2F_TARGETS HALLMARK_G2M_CHECKPOINT HALLMARK_MITOTIC_SPINDLE HALLMARK_MYC_TARGETS_V1 HALLMARK_UNFOLDED_PROTEIN_RESPONSE REACTOME_HIV_LIFE_CYCLE REACTOME_LATE_PHASE_OF_HIV_LIFE_CYCLE KEGG_RNA_DEGRADATION HALLMARK_PROTEIN_SECRETION BIOCARTA_PS1_PATHWAY REACTOME_DEADENYLATION_OF_MRNA REACTOME_CELL_CYCLE REACTOME_FANCONI_ANEMIA_PATHWAY ,	eqtl	ACBD5; rs11015613 (1.39) | ADNP2; rs9944683 (2.87) | AKAP11; rs4141625 (1.43) | ANKRD36B, ZAP70, AC159540.1, ACTR1B, TMEM131, FAHD2B, LINC01125; rs2167007 (1.41) | AQR; rs35822461 (3.36) | ARFGEF2; rs6095326 (2.6) | BARD1; rs6759311 (1.64) | BBOF1, LIN52; rs4899502 (3.33) | BBS7; rs6830443 (2.59) | CANX; rs72662131 (1.55) | CDC5L; rs112196831 (1.81) | CEP120; rs255243 (2.7) | CGGBP1; rs9816966 (1…
Nerve (Tibial)	Brown	4.0499e-05	205	0.000283493	KEGG_VALINE_LEUCINE_AND_ISOLEUCINE_DEGRADATION REACTOME_METABOLISM_OF_AMINO_ACIDS_AND_DERIVATIVES REACTOME_BRANCHED_CHAIN_AMINO_ACID_CATABOLISM KEGG_FATTY_ACID_METABOLISM HALLMARK_ESTROGEN_RESPONSE_EARLY REACTOME_ETHANOL_OXIDATION KEGG_PROPANOATE_METABOLISM KEGG_TYROSINE_METABOLISM HALLMARK_ADIPOGENESIS HALLMARK_P53_PATHWAY HALLMARK_FATTY_ACID_METABOLISM REACTOME_SULFUR_AMINO_ACID_METABOLISM KEGG…	sqtl	ABLIM1; rs112940158 (2.52) | ACTR1B; rs2167007 (1.41) | ADHFE1; rs6472267 (1.72) | ANPEP; rs11634708 (1.65) | APCDD1; rs948355 (2) | ARPC1B, CYP3A5; rs35727692 (2.15) | ATP8B2; rs56023096 (1.66) | ATRIP; rs2125482 (1.88) | AVPI1, MARVELD1, ZFYVE27; rs10882999 (1.41) | BCAT2; rs137909099 (2.28) | BEST1; rs1109748 (2.12) | BTNL9; rs1579303 (2.08) | C4orf45; rs11737459 (1.66) | C5; rs10985023 (1.61)…
Spleen	Purple	8.2141e-05	41	0.000287493	KEGG_LYSOSOME HALLMARK_COMPLEMENT HALLMARK_INFLAMMATORY_RESPONSE HALLMARK_ALLOGRAFT_REJECTION HALLMARK_IL6_JAK_STAT3_SIGNALING BIOCARTA_TH1TH2_PATHWAY HALLMARK_MTORC1_SIGNALING HALLMARK_GLYCOLYSIS HALLMARK_KRAS_SIGNALING_UP REACTOME_IMMUNE_SYSTEM HALLMARK_REACTIVE_OXIGEN_SPECIES_PATHWAY REACTOME_CREATION_OF_C4_AND_C2_ACTIVATORS BIOCARTA_CBL_PATHWAY HALLMARK_INTERFERON_GAMMA_RESPONSE BIOCARTA_CLAS…	sqtl	ARPC1B; rs1589739 (2.23) | BLVRA; rs73101470 (2.22) | CD163; rs145920606 (1.34) | CD163L1; rs8815 (1.36) | CD300C; rs59728170 (2.08) | CD33; rs12609179 (2.03) | CR1; rs17258843 (1.64) | CTSB; rs4841460 (6.6) | FCGR3A; rs55970405 (2) | LGMN; rs1015033 (1.37) | LILRA1; rs3955431 (1.42) | LILRB2, LILRB3, RPS9; rs34172242 (1.8) | MAN2B1; rs2861411 (1.43) | NAAA; rs2047985 (1.85) | PRKCB; rs41313541 (…
Artery (Tibial)	Turquoise	6.90532e-05	835	0.000386698	REACTOME_GENERIC_TRANSCRIPTION_PATHWAY ,	eqtl	AADAT; rs1522603 (5.27) | ABCB9; rs7303456 (1.3) | AC025165.8, ARHGEF25; rs6581125 (1.73) | AC159540.1, ACTR1B, ANKRD36B, ZAP70, ANKRD36, TMEM131; rs2167007 (1.41) | ACAD8; rs61703311 (1.58) | ACOT11; rs213473 (2.92) | ACP6; rs78653484 (5.33) | ACSS1; rs66817095 (2.02) | ADAM20P1; rs17108291 (1.84) | ADAM21; rs17108291 (1.84) | ADAMTS9-AS2; rs6445442 (2.67) | ADAT1; rs2738798 (3.09) | ADCY10P1; r…
Cultured Fibroblasts	Greenyellow	0.000240031	125	0.000400051	KEGG_BUTANOATE_METABOLISM ,	eqtl	A1BG, CTD-2619J13.5; rs73570633 (1.46) | ABCA8; rs34389186 (2.65) | ACADS; rs35328603 (1.4) | ACCS; rs11826285 (2.02) | ADA; rs406383 (1.74) | BBS9; rs12671333 (1.32) | BDH2; rs227375 (4.62) | C1RL; rs7709 (1.8) | CCDC102A; rs12928122 (1.65) | CCDC18-AS1; rs12736147 (2.12) | ERMAP; rs841861 (1.94) | FAM227A; rs3946137 (2.05) | FANK1; rs71486549 (1.96) | GRIN3B; rs2240157 (2) | GSN; rs78498965 (1.…
Frontal Cortex	Black	0.00015696	60	0.00041856	REACTOME_IMMUNE_SYSTEM HALLMARK_ALLOGRAFT_REJECTION KEGG_LEISHMANIA_INFECTION REACTOME_ADAPTIVE_IMMUNE_SYSTEM KEGG_ASTHMA KEGG_SYSTEMIC_LUPUS_ERYTHEMATOSUS KEGG_ANTIGEN_PROCESSING_AND_PRESENTATION KEGG_VIRAL_MYOCARDITIS KEGG_CELL_ADHESION_MOLECULES_CAMS HALLMARK_INTERFERON_GAMMA_RESPONSE HALLMARK_INFLAMMATORY_RESPONSE HALLMARK_KRAS_SIGNALING_UP KEGG_FC_GAMMA_R_MEDIATED_PHAGOCYTOSIS KEGG_ALLOGRAFT…	eqtl	APOC2; rs28697575 (2.11) | CD4; rs12821756 (1.62) | CTSS; rs72700829 (2.55) | CYBA, SNAI3-AS1; rs33997949 (1.82) | DOCK8, CBWD1; rs1969950 (1.61) | HAVCR2; rs149315068 (1.55) | HLA-DPA1; rs2071354 (2.61) | HLA-DPB1; rs9277509 (1.96) | HLA-DQA1, HLA-DQB1, HLA-DQB1-AS1, HLA-DRB1, HLA-DRB5, HLA-DRB6; rs112115863 (1.55) | HLA-DRA, BTNL2; rs35657997 (2.75) | LAPTM5; rs3795437 (1.76) | LILRA2; rs395543…
Esophagus (Muscularis)	Brown	0.000107624	972	0.000466369	REACTOME_GENERIC_TRANSCRIPTION_PATHWAY KEGG_GLYCEROPHOSPHOLIPID_METABOLISM ,	eqtl	AADAT; rs11725846 (2.71) | ABCA5; rs62080889 (1.38) | ABCB9; rs7303456 (1.3) | ABCC5; rs144294777 (2.04) | AC005498.4, ZNF471, ZNF667, ZNF470; rs11881919 (2.45) | ACAD11; rs2198278 (1.71) | ACADVL; rs408315 (2.88) | ACTR1B, ANKRD36, ANKRD36B; rs2167007 (1.41) | ADAM20P1; rs17108291 (1.84) | ADAM33; rs75744682 (1.48) | ADAMTS13; rs2073932 (1.94) | ADAT2; rs760955 (1.3) | ADCY10P1; rs11759347 (1.6)…
Thyroid	Black	8.13955e-05	458	0.000488373	REACTOME_GENERIC_TRANSCRIPTION_PATHWAY REACTOME_CLEAVAGE_OF_GROWING_TRANSCRIPT_IN_THE_TERMINATION_REGION_ REACTOME_MRNA_3_END_PROCESSING ,	eqtl	ABCD4; rs8003055 (2.02) | ACBD4; rs62061733 (5.14) | ACBD6; rs73047615 (1.57) | ACVR2B; rs3749387 (3.04) | ADAMTS13; rs2073932 (1.94) | AGK; rs2269984 (1.52) | AK9; rs9386799 (2.33) | ALS2; rs6725214 (1.69) | AMY2B; rs1846053 (2.15) | AMZ2P1; rs12942189 (1.77) | ANAPC4; rs316806 (2.39) | ARHGEF33; rs11124651 (1.76) | ARIH2, TCTA, DALRD3, GPX1, KLHDC8B, NCKIPSD, NICN1, AMT, P4HTM, QRICH1, CCDC71; …
Esophagus (Gastroesophageal Junction)	Brown	9.05026e-05	776	0.000693854	HALLMARK_PROTEIN_SECRETION REACTOME_GENERIC_TRANSCRIPTION_PATHWAY KEGG_RNA_DEGRADATION HALLMARK_MITOTIC_SPINDLE BIOCARTA_IGF1MTOR_PATHWAY BIOCARTA_PS1_PATHWAY KEGG_UBIQUITIN_MEDIATED_PROTEOLYSIS REACTOME_DEADENYLATION_DEPENDENT_MRNA_DECAY BIOCARTA_MAPK_PATHWAY BIOCARTA_MTOR_PATHWAY REACTOME_MRNA_3_END_PROCESSING REACTOME_PROCESSING_OF_CAPPED_INTRON_CONTAINING_PRE_MRNA KEGG_MTOR_SIGNALING_PATHWAY ,	distance	AAK1; rs35349241 (2.34) | AASDHPPT; rs1048683 (2.63) | ABCB10; rs34624916 (1.64) | ABHD13; rs35961345 (1.31) | AC002470.17-2, CRKL, AIFM3; rs11463804 (1.69) | ACBD3; rs11579988 (2.66) | ACSL3; rs13407213 (2.34) | ACVR2B; rs3749387 (3.04) | ADAM10; rs8032008 (1.63) | ADAM9; rs10112197 (3.97) | ADNP; rs6020788 (1.91) | ADNP2; rs9965355 (3.46) | AEBP2; rs11044668 (2.52) | AFF1; rs28773027 (1.68) | A…
Muscle (Skeletal)	Yellow	0.000165672	891	0.000773138	REACTOME_HIV_INFECTION REACTOME_HOST_INTERACTIONS_OF_HIV_FACTORS HALLMARK_MYC_TARGETS_V1 BIOCARTA_PROTEASOME_PATHWAY REACTOME_MRNA_PROCESSING REACTOME_PROCESSING_OF_CAPPED_INTRON_CONTAINING_PRE_MRNA REACTOME_ACTIVATION_OF_NF_KAPPAB_IN_B_CELLS REACTOME_REGULATION_OF_MRNA_STABILITY_BY_PROTEINS_THAT_BIND_AU_RICH_ELEMENTS HALLMARK_MYC_TARGETS_V2 KEGG_PROTEASOME HALLMARK_PROTEIN_SECRETION KEGG_SPLICEO…	eqtl	ABCF1; rs2517760 (3.45) | ABI1; rs10829127 (2.24) | ACO2, RANGAP1; rs10608168 (1.74) | ACTR1A; rs67782181 (3.01) | ACTR5; rs2425369 (1.32) | ADAM9; rs76242682 (2.88) | ADPGK; rs117900766 (1.42) | AGPS; rs1047884 (2.63) | AKAP11; rs4141625 (1.43) | ALMS1; rs1318987 (1.78) | AMFR; rs117349585 (1.42) | AMMECR1L; rs13031513 (1.89) | ANGEL2; rs10779598 (1.47) | ANKLE2; rs56189386 (1.86) | AP000351.3, …
Muscle (Skeletal)	Green	0.000351518	279	0.00077334	REACTOME_GENERIC_TRANSCRIPTION_PATHWAY REACTOME_MRNA_PROCESSING REACTOME_PROCESSING_OF_CAPPED_INTRON_CONTAINING_PRE_MRNA KEGG_SPLICEOSOME REACTOME_MRNA_3_END_PROCESSING REACTOME_CLEAVAGE_OF_GROWING_TRANSCRIPT_IN_THE_TERMINATION_REGION_ REACTOME_MRNA_SPLICING REACTOME_TRANSPORT_OF_MATURE_TRANSCRIPT_TO_CYTOPLASM KEGG_GLYCOSYLPHOSPHATIDYLINOSITOL_GPI_ANCHOR_BIOSYNTHESIS HALLMARK_E2F_TARGETS REACTOME…	sqtl	ACP6; rs2792083 (2.37) | AGAP4, PARGP1, NCOA4; rs75408574 (1.76) | AMY2B; rs1846053 (2.15) | ANKAR; rs5743102 (1.92) | ANKRD11; rs140699247 (1.59) | APPL2; rs6539185 (1.78) | ARL14EP; rs521271 (2.17) | ATXN3; rs10150088 (1.74) | C15orf40; rs76439108 (1.89) | C9orf72; rs10967994 (1.52) | CATSPER2, ADAL; rs690170 (3.83) | CCDC14; rs17374337 (2.62) | CCDC66; rs3772218 (3) | CCDC82; rs480948 (2.5) | …
Artery (Tibial)	Blue	0.000167872	91	0.000783405	HALLMARK_KRAS_SIGNALING_DN KEGG_METABOLISM_OF_XENOBIOTICS_BY_CYTOCHROME_P450 REACTOME_APOPTOTIC_CLEAVAGE_OF_CELL_ADHESION_PROTEINS KEGG_DRUG_METABOLISM_CYTOCHROME_P450 KEGG_LINOLEIC_ACID_METABOLISM KEGG_RETINOL_METABOLISM ,	eqtl	ADGRF2; rs12198711 (3.79) | ADGRF4; rs3905310 (1.51) | ATP2C2; rs244824 (1.72) | ATP6V1G2, MICA, PSORS1C1, PSORS1C2; rs115928361 (2.52) | C2orf72; rs881185 (1.45) | C9orf152; rs4978872 (2.23) | CDC42BPG; rs653343 (1.49) | CERS3; rs3794503 (1.6) | CYP3A5; rs117666847 (1.67) | DEFB1; rs2293959 (1.35) | DSC3; rs1790694 (1.6) | ELMOD1; rs11212281 (1.58) | EPCAM; rs17224325 (1.5) | FAM25A; rs3802666 (…
Nerve (Tibial)	Blue	7.97958e-05	691	0.000904352	REACTOME_GENERIC_TRANSCRIPTION_PATHWAY ,	eqtl	AAAS; rs148292003 (1.36) | AADAT; rs75110339 (2.76) | ABCC10; rs144566993 (1.89) | ABCC5; rs7651212 (2.65) | ACOX2; rs73087775 (1.7) | ADAM20P1; rs17108291 (1.84) | ADAMTS13; rs2073932 (1.94) | ADAMTS9-AS2; rs6445442 (2.67) | ADCY10P1; rs11759347 (1.6) | AGAP3; rs4725394 (3.52) | ANAPC4; rs316806 (2.39) | ANGEL1; rs10133010 (2.25) | ANKRD24; rs6510794 (1.44) | ANKRD44; rs10497796 (1.48) | AP00306…
Adipose Tissue (Visceral Omentum)	Purple	0.000387567	53	0.0011627	organonitrogen compound biosynthetic process (GO:1901566) cellular transition metal ion homeostasis (GO:0046916) cellular zinc ion homeostasis (GO:0006882) cellular glucan metabolic process (GO:0006073) glutathione biosynthetic process (GO:0006750) zinc ion homeostasis (GO:0055069) nonribosomal peptide biosynthetic process (GO:0019184) Post-chaperonin Tubulin Folding Pathway R-HSA-389977 Formatio…	eqtl	AC011330.5, ADAL, STRCP1, TP53BP1, LCMT2, MAP1A; rs3837679 (2.75) | BAK1; rs6929022 (2.25) | BCL7B, VPS37D, WBSCR22; rs73702558 (1.34) | C1QTNF1; rs11870326 (1.44) | ELOVL5; rs78244690 (2.42) | FBXL18; rs190131475 (1.81) | GRPEL1; rs34481892 (1.91) | IL17RA; rs3827278 (2.44) | IMPDH1; rs4524716 (2.7) | MYO19, GGNBP2, PIGW; rs11650008 (2.22) | NPLOC4; rs7222241 (1.51) | SPON1; rs1609342 (1.52) | U…
Muscle (Skeletal)	Green	0.000358127	674	0.00125344	REACTOME_GENERIC_TRANSCRIPTION_PATHWAY REACTOME_MRNA_PROCESSING REACTOME_PROCESSING_OF_CAPPED_INTRON_CONTAINING_PRE_MRNA KEGG_SPLICEOSOME REACTOME_MRNA_3_END_PROCESSING REACTOME_CLEAVAGE_OF_GROWING_TRANSCRIPT_IN_THE_TERMINATION_REGION_ REACTOME_MRNA_SPLICING REACTOME_TRANSPORT_OF_MATURE_TRANSCRIPT_TO_CYTOPLASM KEGG_GLYCOSYLPHOSPHATIDYLINOSITOL_GPI_ANCHOR_BIOSYNTHESIS HALLMARK_E2F_TARGETS REACTOME…	eqtl	AASDHPPT; rs10895901 (1.4) | ABCB9; rs7303456 (1.3) | ABHD3; rs9304550 (2.51) | ABL2; rs6425517 (1.38) | AC007228.11, ZNF471; rs11881919 (2.45) | ACD; rs255050 (2.53) | ACP6; rs78653484 (5.33) | ACVR1B; rs7974773 (2.06) | ADAM20P1; rs17108291 (1.84) | ADAMTS9-AS2; rs2030217 (2.21) | ADIRF-AS1; rs2279601 (3.25) | AGAP6; rs79626454 (1.69) | AGAP7P, AGAP4; rs75408574 (1.76) | AGK; rs2269984 (1.52) |…
Heart (Left Ventricle)	Turquoise	0.00084035	668	0.00140058	BIOCARTA_PROTEASOME_PATHWAY BIOCARTA_KREB_PATHWAY HALLMARK_OXIDATIVE_PHOSPHORYLATION HALLMARK_MYC_TARGETS_V1 REACTOME_ANTIGEN_PROCESSING_UBIQUITINATION_PROTEASOME_DEGRADATION REACTOME_CLASS_I_MHC_MEDIATED_ANTIGEN_PROCESSING_PRESENTATION HALLMARK_PROTEIN_SECRETION REACTOME_HIV_INFECTION HALLMARK_ADIPOGENESIS REACTOME_MRNA_PROCESSING REACTOME_PROCESSING_OF_CAPPED_INTRON_CONTAINING_PRE_MRNA REACTOME…	sqtl	AAMDC, INTS4; rs1790246 (3.79) | AARSD1; rs149951966 (1.82) | ABHD12; rs1888995 (1.48) | ACAD9; rs62265295 (1.44) | ACOT11; rs141527793 (1.84) | ACOT2; rs79521619 (1.37) | ACP1; rs11127463 (1.75) | ACSS3; rs10862250 (1.53) | ACTR1A; rs11592299 (1.8) | ACYP2; rs77781731 (2.28) | ADAL; rs690170 (3.83) | ADCY6; rs149798413 (2.24) | ADH5; rs6827292 (2.76) | AKAP13; rs62022920 (1.57) | ANK2; rs3493852…
Artery (Aorta)	Turquoise	0.00037604	709	0.00150416	(ns)REACTOME_GENERIC_TRANSCRIPTION_PATHWAY HALLMARK_WNT_BETA_CATENIN_SIGNALING BIOCARTA_RELA_PATHWAY ,	eqtl	AADAT; rs11725846 (2.71) | ABCB9; rs138114493 (1.75) | ACBD4, PLCD3; rs75200513 (2.98) | ACCS; rs11826285 (2.02) | ACP6; rs78653484 (5.33) | ACTR1B, ANKRD36, ANKRD36B, ZAP70; rs2167007 (1.41) | ADAM20P1; rs17108291 (1.84) | ADAMTS13, SURF1, SURF6; rs2073932 (1.94) | ADAMTS9-AS2; rs6445442 (2.67) | ADCY10P1; rs11759347 (1.6) | AEBP1, RASA4CP, AC004951.5, AC004985.12, POLR2J4, LINC00957; rs4724284 …
Lung	Brown	0.000290857	339	0.00151246	KEGG_PHOSPHATIDYLINOSITOL_SIGNALING_SYSTEM HALLMARK_APICAL_JUNCTION KEGG_INOSITOL_PHOSPHATE_METABOLISM ,	eqtl	AC025165.8, ARHGEF25; rs473465 (2.79) | ACTN2; rs4659711 (3.4) | ADAMTS7P3; rs3803380 (1.65) | ADCY10P1; rs11759347 (1.6) | AF131215.2, AF131215.9, SLC35G5; rs7820334 (7.25) | ARHGDIG; rs184128670 (2.34) | ATG4B; rs62193472 (1.99) | ATP1B2; rs9896688 (1.94) | ATP6V1G2; rs114531846 (2.17) | BNIP3P11, HNRNPCP7; rs11762116 (2.04) | BORCS5; rs10772555 (1.67) | C1orf52; rs4949927 (1.83) | CACNB3; rs14…
Heart (Atrial Appendage)	Pink	0.000979485	950	0.00261196	KEGG_RIBOSOME REACTOME_TRANSLATION REACTOME_SRP_DEPENDENT_COTRANSLATIONAL_PROTEIN_TARGETING_TO_MEMBRANE REACTOME_METABOLISM_OF_PROTEINS REACTOME_METABOLISM_OF_RNA REACTOME_NONSENSE_MEDIATED_DECAY_ENHANCED_BY_THE_EXON_JUNCTION_COMPLEX REACTOME_PEPTIDE_CHAIN_ELONGATION REACTOME_3_UTR_MEDIATED_TRANSLATIONAL_REGULATION REACTOME_METABOLISM_OF_MRNA REACTOME_INFLUENZA_VIRAL_RNA_TRANSCRIPTION_AND_REPLICA…	eqtl	ABCC4; rs72577693 (1.74) | ACHE, GIGYF1, TRIP6; rs12531792 (1.33) | ACOX2, PDHB, PXK; rs73087775 (1.7) | ADAMTS13, SURF1, SURF6; rs28515121 (1.75) | ADAMTSL4-AS1, ARNT; rs146468719 (1.36) | ADNP2; rs3744878 (2.47) | AIP; rs7124968 (1.65) | ANAPC4; rs316806 (2.39) | ANKLE2; rs1976038 (1.78) | ANKRD36, ANKRD36B, ACTR1B; rs2167007 (1.41) | ANXA2; rs60009618 (2.22) | ANXA5; rs202186241 (1.33) | APTX;…
EBV-transformed Lymphocytes	Black	0.00118735	103	0.00267153	BIOCARTA_VDR_PATHWAY HALLMARK_MITOTIC_SPINDLE BIOCARTA_PITX2_PATHWAY REACTOME_CIRCADIAN_REPRESSION_OF_EXPRESSION_BY_REV_ERBA REACTOME_RORA_ACTIVATES_CIRCADIAN_EXPRESSION REACTOME_GENERIC_TRANSCRIPTION_PATHWAY REACTOME_BMAL1_CLOCK_NPAS2_ACTIVATES_CIRCADIAN_EXPRESSION KEGG_UBIQUITIN_MEDIATED_PROTEOLYSIS BIOCARTA_CARM1_PATHWAY REACTOME_CIRCADIAN_CLOCK ,	eqtl	BPTF; rs77706698 (3.98) | C1RL-AS1, RBP5; rs7709 (1.8) | CLDN20; rs9397803 (1.57) | CSNK1G1; rs139939693 (1.92) | DCAF8; rs1802778 (1.32) | DHX38; rs6680 (2.85) | EMC1; rs4066014 (1.51) | FAM20B; rs2296377 (1.93) | FAM53C; rs10043984 (1.38) | GTF2IRD2, GTF2IP1, PMS2P5, GTF2I; rs60627350 (2.69) | HERC1; rs118024851 (1.5) | HTT; rs7665452 (2.08) | KDM5A; rs1155942 (1.8) | KRT8P46, LRRC37A15P, RP11-…
Muscle (Skeletal)	Brown	0.00100213	601	0.00280598	HALLMARK_EPITHELIAL_MESENCHYMAL_TRANSITION HALLMARK_INTERFERON_GAMMA_RESPONSE HALLMARK_COMPLEMENT HALLMARK_COAGULATION HALLMARK_APOPTOSIS HALLMARK_APICAL_JUNCTION HALLMARK_INTERFERON_ALPHA_RESPONSE HALLMARK_UV_RESPONSE_DN KEGG_FOCAL_ADHESION REACTOME_PLATELET_ACTIVATION_SIGNALING_AND_AGGREGATION KEGG_CELL_ADHESION_MOLECULES_CAMS HALLMARK_IL2_STAT5_SIGNALING REACTOME_HEMOSTASIS HALLMARK_INFLAMMATO…	eqtl	A2M; rs226377 (1.81) | ABRACL; rs7769010 (1.78) | AC034220.3, MIR3936, PDLIM4, SLC22A4, IRF1, SLC22A5; rs367805 (1.36) | ACTG1; rs8071190 (2.23) | ACTN4; rs140416360 (1.62) | ADAMTS12; rs111891573 (1.46) | ADCY4; rs11629005 (1.72) | ADGRG6; rs611802 (4.25) | ADGRL2; rs10874276 (2.53) | ADGRL4; rs6666537 (1.7) | AMPH; rs73115859 (1.72) | ANXA5; rs9995117 (3.09) | AQP1; rs73688756 (1.5) | ARF3; rs8…
Spleen	Magenta	0.000534203	199	0.00302715	KEGG_LYSOSOME REACTOME_IRON_UPTAKE_AND_TRANSPORT REACTOME_INSULIN_RECEPTOR_RECYCLING HALLMARK_OXIDATIVE_PHOSPHORYLATION REACTOME_TRANSFERRIN_ENDOCYTOSIS_AND_RECYCLING BIOCARTA_RHO_PATHWAY KEGG_VIBRIO_CHOLERAE_INFECTION REACTOME_LATENT_INFECTION_OF_HOMO_SAPIENS_WITH_MYCOBACTERIUM_TUBERCULOSIS BIOCARTA_SALMONELLA_PATHWAY BIOCARTA_CDC42RAC_PATHWAY KEGG_PATHOGENIC_ESCHERICHIA_COLI_INFECTION BIOCARTA_…	distance	ABHD12; rs12625357 (2.26) | ABI3; rs12949836 (2.31) | ACTB; rs13447417 (1.76) | ACTL6B, TFR2, FBXO24, PCOLCE, MOSPD3, AGFG2, LRCH4, AC069281.6-3, AC069281.6-2; rs7350033 (2.26) | ADCK2; rs17622445 (2.45) | AL353716.18, CNPY3, PEX6, PPP2R5D, PTCRA, GNMT, MEA1, KLHDC3, C6orf153; rs34978970 (2.15) | ALDOA, PPP4C, TBX6, YPEL3, MAPK3, GDPD3; rs6565174 (2) | ANXA11; rs7893519 (1.57) | ANXA2; rs17270104…
Colon (Sigmoid)	Greenyellow	0.000761912	337	0.00304765	REACTOME_GENERIC_TRANSCRIPTION_PATHWAY KEGG_SNARE_INTERACTIONS_IN_VESICULAR_TRANSPORT REACTOME_PROTEOLYTIC_CLEAVAGE_OF_SNARE_COMPLEX_PROTEINS REACTOME_BOTULINUM_NEUROTOXICITY ,	eqtl	AADAT; rs75884825 (2.84) | ACOX2; rs73087775 (1.7) | ADAM20P1; rs17108291 (1.84) | AGAP6; rs79626454 (1.69) | AGK; rs2269984 (1.52) | AMY2B; rs10754 (2.01) | AMZ2P1; rs12942189 (1.77) | ATP6AP1L; rs34981833 (4.04) | BCO2; rs1534114 (1.79) | BICD1; rs61926866 (1.63) | C1orf35; rs72748028 (1.65) | C3orf62; rs183270497 (3.85) | CAPN3; rs28364369 (3.22) | CAPRIN2; rs10843791 (1.77) | CAPS; rs542767 (…
Thyroid	Brown	0.000695021	120	0.0031276	KEGG_RIBOSOME REACTOME_3_UTR_MEDIATED_TRANSLATIONAL_REGULATION REACTOME_TRANSLATION REACTOME_PEPTIDE_CHAIN_ELONGATION REACTOME_NONSENSE_MEDIATED_DECAY_ENHANCED_BY_THE_EXON_JUNCTION_COMPLEX REACTOME_INFLUENZA_VIRAL_RNA_TRANSCRIPTION_AND_REPLICATION REACTOME_SRP_DEPENDENT_COTRANSLATIONAL_PROTEIN_TARGETING_TO_MEMBRANE REACTOME_INFLUENZA_LIFE_CYCLE REACTOME_METABOLISM_OF_MRNA REACTOME_METABOLISM_OF_P…	eqtl	ACYP2; rs140788991 (1.43) | CAMLG; rs116937994 (1.81) | CAMTA1; rs58333527 (1.68) | CPEB1, GOLGA6L9, AP3B2, SAXO2, RPS17; rs11853682 (1.82) | CSNK2A2; rs7189728 (1.73) | CSNK2B; rs28498667 (1.48) | DGCR2; rs56016747 (2.8) | EBPL; rs797482 (2.67) | EEF2; rs56876178 (1.84) | EIF2D; rs6658357 (1.61) | EIF3E; rs78641516 (1.5) | EIF4B; rs12312467 (2.49) | HSCB; rs73880382 (3.3) | KCTD2; rs34564674 (1.…
Frontal Cortex	Pink	0.00159854	80	0.00319707	KEGG_PROPANOATE_METABOLISM KEGG_VALINE_LEUCINE_AND_ISOLEUCINE_DEGRADATION KEGG_ARGININE_AND_PROLINE_METABOLISM HALLMARK_FATTY_ACID_METABOLISM REACTOME_AMINO_ACID_SYNTHESIS_AND_INTERCONVERSION_TRANSAMINATION KEGG_LIMONENE_AND_PINENE_DEGRADATION KEGG_PROXIMAL_TUBULE_BICARBONATE_RECLAMATION KEGG_FATTY_ACID_METABOLISM KEGG_ALANINE_ASPARTATE_AND_GLUTAMATE_METABOLISM HALLMARK_UV_RESPONSE_DN BIOCARTA_CA…	eqtl	ALDH7A1; rs7720420 (1.64) | ARHGEF26-AS1; rs16823175 (1.64) | ATP1B2; rs34370369 (1.97) | CENPV, ADORA2B, NCOR1, TTC19, ZSWIM7; rs2324082 (1.6) | CRB1; rs117405403 (1.51) | DDIT4L; rs10022505 (1.63) | EFEMP1; rs10185077 (2.04) | ELOVL2; rs1225737 (1.65) | FAM167A, TDH; rs7005884 (6.05) | FAT1; rs6816859 (2.15) | GPR137B; rs2812469 (1.93) | HADHB; rs71399366 (1.99) | ID4; rs1033956 (3.01) | OAF; r…
Spleen	Turquoise	0.000625748	544	0.00354591	REACTOME_GENERIC_TRANSCRIPTION_PATHWAY KEGG_UBIQUITIN_MEDIATED_PROTEOLYSIS HALLMARK_PROTEIN_SECRETION BIOCARTA_VDR_PATHWAY HALLMARK_MITOTIC_SPINDLE REACTOME_ANTIVIRAL_MECHANISM_BY_IFN_STIMULATED_GENES REACTOME_TRANSCRIPTIONAL_ACTIVITY_OF_SMAD2_SMAD3_SMAD4_HETEROTRIMER REACTOME_ANTIGEN_PROCESSING_UBIQUITINATION_PROTEASOME_DEGRADATION REACTOME_CIRCADIAN_REPRESSION_OF_EXPRESSION_BY_REV_ERBA REACTOME…	eqtl	ABHD6, PXK, RP11-802O23.3; rs62259783 (1.42) | ABI1; rs11015257 (1.51) | AFDN; rs1008456 (1.73) | AFTPH; rs12713521 (1.56) | AKIRIN1; rs4329504 (1.49) | ALG10B; rs12306901 (1.77) | ANGEL2; rs11586518 (1.65) | ANKRD27; rs78907699 (1.43) | ARFIP1; rs4264815 (1.45) | ARHGAP32; rs554794 (1.96) | ARL14EP; rs7102088 (2.05) | ASAP1; rs80047590 (3.98) | ASNSD1, OSGEPL1-AS1, RP11-455J20.3, ORMDL1; rs57430…
EBV-transformed Lymphocytes	Turquoise	0.0015852	167	0.00356669	HALLMARK_E2F_TARGETS HALLMARK_MYC_TARGETS_V1 REACTOME_CELL_CYCLE_MITOTIC REACTOME_CELL_CYCLE REACTOME_DNA_REPLICATION REACTOME_MITOTIC_M_M_G1_PHASES HALLMARK_G2M_CHECKPOINT REACTOME_S_PHASE REACTOME_SYNTHESIS_OF_DNA REACTOME_G1_S_TRANSITION REACTOME_MITOTIC_G1_G1_S_PHASES REACTOME_CELL_CYCLE_CHECKPOINTS REACTOME_M_G1_TRANSITION REACTOME_ASSEMBLY_OF_THE_PRE_REPLICATIVE_COMPLEX REACTOME_ORC1_REMOVA…	sqtl	APTX; rs13289835 (1.69) | ARMC6; rs11671696 (1.9) | ATAD3C, ATAD3B; rs819976 (1.61) | BLM; rs8027126 (1.52) | C1QBP; rs3893993 (1.74) | CAP1; rs35697823 (1.36) | CASP3; rs12512933 (1.39) | CHEK1; rs487195 (2.33) | COG7, EARS2; rs35099614 (1.56) | DEPDC1B; rs113415250 (1.53) | FAM118B; rs559030 (2.12) | FOXRED1; rs10790794 (1.87) | GFM1; rs62286616 (2.8) | HMGN1; rs2249666 (4) | HNRNPK; rs1582396 …
Whole Blood	Green	0.00216649	789	0.00361081	KEGG_PROTEASOME REACTOME_SIGNALING_BY_THE_B_CELL_RECEPTOR_BCR HALLMARK_OXIDATIVE_PHOSPHORYLATION REACTOME_ACTIVATION_OF_NF_KAPPAB_IN_B_CELLS REACTOME_REGULATION_OF_APOPTOSIS REACTOME_CROSS_PRESENTATION_OF_SOLUBLE_EXOGENOUS_ANTIGENS_ENDOSOMES REACTOME_CDK_MEDIATED_PHOSPHORYLATION_AND_REMOVAL_OF_CDC6 REACTOME_ADAPTIVE_IMMUNE_SYSTEM REACTOME_REGULATION_OF_ORNITHINE_DECARBOXYLASE_ODC REACTOME_ER_PHAG…	distance	AATF; rs17695209 (3.39) | ABHD8, MRPL34, ANKLE1, ANO8, DDA1, C19orf62, GTPBP3, USHBP1, PLVAP; rs7359871 (2.54) | ABT1; rs6926931 (2.26) | AC004985.2-1, UBE2D4, AC004985.2-2; rs60086602 (1.99) | AC007663.29, DGCR6L, AC023490.5-2; rs1807466 (1.71) | AC024575.6-1, TMEM205, RAB3D, AC024575.6-2, RGL3, C19orf39, EPOR, PRKCSH, CCDC151; rs11557488 (1.54) | AC027763.2, ALOX12, BCL6B, SLC16A13, SLC16A11, C…
Cultured Fibroblasts	Turquoise	0.00254206	994	0.00363151	REACTOME_UNWINDING_OF_DNA HALLMARK_E2F_TARGETS REACTOME_CELL_CYCLE_MITOTIC REACTOME_CELL_CYCLE REACTOME_DNA_REPLICATION REACTOME_MITOTIC_M_M_G1_PHASES HALLMARK_MYC_TARGETS_V1 HALLMARK_G2M_CHECKPOINT REACTOME_S_PHASE REACTOME_G1_S_TRANSITION REACTOME_SYNTHESIS_OF_DNA REACTOME_MITOTIC_G1_G1_S_PHASES REACTOME_CELL_CYCLE_CHECKPOINTS REACTOME_M_G1_TRANSITION REACTOME_MITOTIC_PROMETAPHASE REACTOME_ASSE…	eqtl	AAAS; rs118166235 (1.72) | ABCB10; rs41271481 (1.62) | ABCD3; rs56265999 (2.23) | ABRACL; rs7752492 (1.92) | ADRB2; rs2080960 (1.35) | AGMAT, CASP9, DDI2, RP4-680D5.2, DNAJC16; rs61780990 (1.98) | AKR1C1; rs7903823 (2.33) | ALG10; rs12303898 (1.63) | ALMS1; rs13008860 (1.39) | ANAPC5; rs11541850 (1.42) | ANKRD54; rs2006730 (2.09) | ANXA1; rs7875086 (2.71) | AP2S1; rs311361 (1.71) | APCDD1L; rs612…
Esophagus (Gastroesophageal Junction)	Green	0.000919093	265	0.00367637	REACTOME_GENERIC_TRANSCRIPTION_PATHWAY ,	eqtl	AC068282.3, ERCC3, MAP3K2; rs4662713 (1.67) | AGAP6; rs79626454 (1.69) | AGER; rs2256752 (1.79) | ALG10B; rs12582612 (1.54) | ALS2; rs115565094 (1.73) | ANAPC4; rs316806 (2.39) | ANGEL2; rs11586518 (1.65) | ARHGAP32; rs6590368 (2.78) | ASLP1; rs5759997 (1.44) | ATG4B; rs62193473 (2.31) | ATP13A1; rs4808975 (1.57) | ATXN3; rs7146926 (1.68) | CAPN3; rs28364369 (3.22) | CAPRIN2; rs3888018 (2.5) | CA…
Testis	Gray60	0.00152509	97	0.00381272	KEGG_FOLATE_BIOSYNTHESIS HALLMARK_OXIDATIVE_PHOSPHORYLATION ,	sqtl	ACO2, MEI1, RANGAP1; rs8139770 (1.66) | AKT2; rs113495033 (1.39) | AP5Z1; rs150388621 (1.83) | ARF3; rs4760597 (1.78) | ARFRP1; rs1056990 (1.35) | BANF1, CFL1; rs144304307 (3.17) | BCAT2; rs137909099 (2.28) | CASKIN2; rs9890461 (2.75) | EIF3C, NPIPB6, NPIPB7, NPIPB9, NUPR1, SULT1A1, SULT1A2, ATXN2L, SH2B1, NPIPB8; rs3922668 (1.42) | FAHD1, HAGH, LINC00254, MEIOB, MRPS34; rs3834554 (2.07) | FAM32A…
Kidney (Cortex)	Cyan	0.00391075	12	0.00391075	HALLMARK_OXIDATIVE_PHOSPHORYLATION KEGG_VALINE_LEUCINE_AND_ISOLEUCINE_DEGRADATION HALLMARK_ADIPOGENESIS HALLMARK_FATTY_ACID_METABOLISM REACTOME_TCA_CYCLE_AND_RESPIRATORY_ELECTRON_TRANSPORT REACTOME_RESPIRATORY_ELECTRON_TRANSPORT KEGG_PEROXISOME REACTOME_RESPIRATORY_ELECTRON_TRANSPORT_ATP_SYNTHESIS_BY_CHEMIOSMOTIC_COUPLING_AND_HEAT_PRODUCTION_BY_UNCOUPLING_PROTEINS_ KEGG_FATTY_ACID_METABOLISM KEGG…	sqtl	ADH5; rs6827292 (2.76) | HAAO; rs2241850 (3.22) | HAGH; rs3834554 (2.07) | HINT1; rs6889109 (2.04) | RMDN1; rs10104138 (1.31) | SH3YL1; rs56174623 (1.96)
Breast Mammary Tissue	Midnightblue	0.000744732	514	0.00422015	REACTOME_GENERIC_TRANSCRIPTION_PATHWAY KEGG_RNA_DEGRADATION HALLMARK_MITOTIC_SPINDLE KEGG_SPLICEOSOME REACTOME_JNK_C_JUN_KINASES_PHOSPHORYLATION_AND_ACTIVATION_MEDIATED_BY_ACTIVATED_HUMAN_TAK1 REACTOME_LOSS_OF_NLP_FROM_MITOTIC_CENTROSOMES REACTOME_IRAK2_MEDIATED_ACTIVATION_OF_TAK1_COMPLEX_UPON_TLR7_8_OR_9_STIMULATION REACTOME_RECRUITMENT_OF_MITOTIC_CENTROSOME_PROTEINS_AND_COMPLEXES REACTOME_DEADE…	distance	ADAR; rs9427103 (2.4) | AEBP2; rs11044668 (2.52) | AFF4; rs60813019 (2.36) | AKAP10; rs11651339 (1.51) | AKAP11; rs418933 (1.64) | ALG10B; rs11183111 (1.95) | ALMS1; rs58242989 (1.86) | ALS2; rs17384775 (1.66) | ANAPC1; rs10153655 (2.26) | ANGEL2; rs11586518 (1.65) | ANKFY1; rs61155656 (1.32) | ANKHD1; rs801456 (1.83) | ANKRD13C; rs34884772 (1.54) | ANKRD26; rs10671752 (1.97) | AQR; rs35822461 (3…
Spleen	Lightgreen	0.00108934	271	0.0046297	HALLMARK_OXIDATIVE_PHOSPHORYLATION HALLMARK_MYC_TARGETS_V1 HALLMARK_PROTEIN_SECRETION REACTOME_SIGNALLING_BY_NGF KEGG_CITRATE_CYCLE_TCA_CYCLE REACTOME_NGF_SIGNALLING_VIA_TRKA_FROM_THE_PLASMA_MEMBRANE HALLMARK_ADIPOGENESIS HALLMARK_MTORC1_SIGNALING REACTOME_SIGNALLING_TO_P38_VIA_RIT_AND_RIN KEGG_LYSOSOME REACTOME_SIGNALING_BY_EGFR_IN_CANCER REACTOME_SIGNALING_BY_ERBB4 REACTOME_MRNA_SPLICING KEGG_N…	distance	ACLY; rs3887424 (2.01) | ACSL3; rs13407213 (2.34) | ACTR2; rs17038564 (1.82) | ACTR3; rs55843446 (2.44) | ACVR1B; rs11610143 (2.6) | ADH5; rs6827292 (2.76) | AFG3L2; rs35544906 (3.3) | AGFG1; rs11403440 (1.34) | AGPS; rs3952496 (2.39) | ALDH9A1; rs11587760 (2.8) | AMFR; rs11076155 (4.98) | AP3B1; rs13154903 (4.02) | APH1B; rs35255119 (2.38) | APLP2; rs60338624 (1.51) | APP; rs34231211 (2.21) | AR…
Esophagus (Gastroesophageal Junction)	Brown	0.00160619	310	0.00481856	HALLMARK_PROTEIN_SECRETION REACTOME_GENERIC_TRANSCRIPTION_PATHWAY KEGG_RNA_DEGRADATION HALLMARK_MITOTIC_SPINDLE BIOCARTA_IGF1MTOR_PATHWAY BIOCARTA_PS1_PATHWAY KEGG_UBIQUITIN_MEDIATED_PROTEOLYSIS REACTOME_DEADENYLATION_DEPENDENT_MRNA_DECAY BIOCARTA_MAPK_PATHWAY BIOCARTA_MTOR_PATHWAY REACTOME_MRNA_3_END_PROCESSING REACTOME_PROCESSING_OF_CAPPED_INTRON_CONTAINING_PRE_MRNA KEGG_MTOR_SIGNALING_PATHWAY ,	eqtl	AC068282.3, ERCC3, MAP3K2; rs4662713 (1.67) | AHCTF1; rs12042801 (1.64) | AP3S1; rs17138316 (1.52) | ARFIP1; rs4264815 (1.45) | ARNT; rs12744460 (1.65) | ATM; rs683312 (1.52) | C9orf72; rs10967994 (1.52) | CAMSAP2; rs2808253 (1.96) | CAPS2, GLIPR1, GLIPR1L2, KRR1, RP11-585P4.5; rs12366783 (1.52) | CCDC82; rs480948 (2.5) | CEP57; rs7928152 (1.43) | CFAP97; rs2030800 (1.3) | CGGBP1; rs1602152 (2.25…
EBV-transformed Lymphocytes	Pink	0.00117631	166	0.00501389	(ns)REACTOME_SPHINGOLIPID_DE_NOVO_BIOSYNTHESIS REACTOME_ACTIVATION_OF_CHAPERONES_BY_ATF6_ALPHA KEGG_NUCLEOTIDE_EXCISION_REPAIR ,	distance	ADAM9; rs10112197 (3.97) | ALG10; rs7979556 (2.31) | ANKRD26; rs10671752 (1.97) | APPBP2; rs62082107 (1.45) | ARHGAP19; rs61069494 (1.95) | ATL2; rs6745929 (1.72) | ATP13A3; rs7614056 (2.12) | AZIN1; rs35867642 (1.44) | BTBD1; rs6603039 (2.97) | C16orf72; rs28756682 (3.81) | CAPN7; rs826431 (1.5) | CCDC14; rs34067381 (2.56) | CCDC88A; rs35447284 (2.53) | CEP135; rs7672541 (1.86) | CHML; rs6182777…
Cerebellum	Purple	0.00102568	128	0.00512839	HALLMARK_GLYCOLYSIS HALLMARK_UNFOLDED_PROTEIN_RESPONSE BIOCARTA_AHSP_PATHWAY ,	distance	AARS2; rs2233423 (1.7) | AARSD1; rs2593595 (1.67) | ABHD12; rs12625357 (2.26) | ACAD9; rs62268187 (1.59) | ACP2; rs41299181 (1.74) | ACTR1B; rs13009163 (1.42) | AGBL5; rs12373799 (2.3) | AKR1A1; rs12049503 (3.79) | ALG1; rs28491828 (1.75) | ANGEL1; rs11625970 (3.17) | ANKRD16; rs36119022 (1.37) | ANXA6; rs248453 (2.48) | APEH; rs55662945 (3.4) | APEX1; rs61740027 (2.19) | APRT; rs11647476 (1.78) …
Adipose Tissue (Visceral Omentum)	Brown	0.00172577	156	0.00517732	Respiratory Electron Transport, ATP Synthesis By Chemiosmotic Coupling, Heat Production By Uncoupling Proteins R-HSA-163200 Oxidative phosphorylation Citric Acid (TCA) Cycle And Respiratory Electron Transport R-HSA-1428517 aerobic electron transport chain (GO:0019646) Parkinson disease mitochondrial ATP synthesis coupled electron transport (GO:0042775) Thermogenesis Diabetic cardiomyopathy Respir…	sqtl	ABHD12, NINL, ENTPD6; rs1888995 (1.48) | ACTR1A; rs11592299 (1.8) | AP1M1, FAM32A; rs285255 (1.85) | APBB1, SMPD1; rs72896281 (1.75) | ASPSCR1; rs143869297 (1.34) | ATIC; rs4673990 (1.34) | BLVRA; rs148698330 (1.52) | CCDC107; rs2039767 (2.28) | CCDC92; rs6488907 (1.35) | CD151; rs7394613 (2.15) | COG7, CTD-2270L9.4, EARS2; rs249934 (1.76) | COPE; rs7255475 (1.6) | COX6C; rs13260744 (1.79) | DDX4…
Testis	Gray60	0.00213711	159	0.00534276	KEGG_FOLATE_BIOSYNTHESIS HALLMARK_OXIDATIVE_PHOSPHORYLATION ,	eqtl	ABCC10; rs6458333 (2.71) | ABCF3; rs142258889 (1.39) | ABL1; rs141544523 (1.96) | ANKRD36B, ZAP70, AC159540.1, ACTR1B, TMEM131, FAHD2B, LINC01125; rs2167007 (1.41) | AP006621.6, RPLP2, PNPLA2; rs6597978 (2.05) | AP5Z1; rs73314502 (2.79) | BCAR1; rs56164258 (1.78) | BOK; rs6749008 (1.37) | CACNB3; rs954 (1.83) | CD2BP2, MAPK3; rs55919902 (1.34) | CDC42EP1; rs6000851 (2.74) | CFL1; rs56252769 (2.62…
Artery (Tibial)	Lightgreen	0.000552771	152	0.00544367	HALLMARK_MYC_TARGETS_V2 HALLMARK_MYC_TARGETS_V1 HALLMARK_MTORC1_SIGNALING REACTOME_PROCESSING_OF_CAPPED_INTRON_CONTAINING_PRE_MRNA HALLMARK_DNA_REPAIR REACTOME_MRNA_PROCESSING REACTOME_MRNA_SPLICING HALLMARK_UNFOLDED_PROTEIN_RESPONSE KEGG_PURINE_METABOLISM HALLMARK_E2F_TARGETS REACTOME_METABOLISM_OF_PROTEINS REACTOME_LATE_PHASE_OF_HIV_LIFE_CYCLE KEGG_SPLICEOSOME REACTOME_MITOCHONDRIAL_PROTEIN_IMP…	distance	ABCE1; rs34835465 (1.5) | ABCF2; rs4725395 (3.29) | ABHD5; rs2372548 (1.86) | AC061705.16, VWA5B2, ECE2, ALG3, CAMK2N2; rs10718145 (1.71) | ARPC5L; rs58251786 (1.51) | BEND3; rs34200497 (1.46) | BSCL2, HNRNPUL2, LRRN4CL, C11orf48, C11orf83, GNG3, ZBTB3, METTL12, UBXN1, INTS5, GANAB, TTC9C; rs34250565 (1.63) | BYSL; rs35334493 (1.3) | BZW2; rs1144628 (3.11) | C16orf70, LRRC29, E2F4, ELMO3, KIAA089…
Artery (Aorta)	Salmon	0.00081812	48	0.00545413	REACTOME_GENERIC_TRANSCRIPTION_PATHWAY ,	distance	AC002470.17-2, CRKL, AIFM3; rs11463804 (1.69) | ALKBH4; rs62482947 (2.35) | AMIGO1; rs62641754 (1.59) | ATG4C; rs34578403 (3.08) | BSCL2, HNRNPUL2, LRRN4CL, C11orf48, C11orf83, GNG3, ZBTB3, METTL12, UBXN1, INTS5, GANAB, TTC9C; rs34250565 (1.63) | BTRC; rs11191056 (2.07) | CCDC127; rs56026450 (3.29) | CHTF8; rs56237738 (2.12) | CNOT10; rs13090667 (1.38) | COG8; rs11649369 (2.49) | EIF2B1; rs493070…
Cultured Fibroblasts	Black	0.00448811	484	0.00561014	KEGG_SPLICEOSOME HALLMARK_MYC_TARGETS_V2 REACTOME_PROCESSING_OF_CAPPED_INTRON_CONTAINING_PRE_MRNA REACTOME_MRNA_PROCESSING HALLMARK_MYC_TARGETS_V1 REACTOME_MRNA_SPLICING REACTOME_TRANSPORT_OF_MATURE_TRANSCRIPT_TO_CYTOPLASM REACTOME_ANTIVIRAL_MECHANISM_BY_IFN_STIMULATED_GENES HALLMARK_G2M_CHECKPOINT REACTOME_MRNA_SPLICING_MINOR_PATHWAY REACTOME_G1_PHASE REACTOME_RNA_POL_II_TRANSCRIPTION REACTOME_M…	eqtl	ABCF1; rs2523769 (3.47) | ABCF2; rs67275291 (1.82) | ABHD11; rs62463755 (2.35) | AFG3L2; rs9303770 (1.74) | ANAPC15; rs499717 (1.88) | ARF3; rs144167355 (4) | ARMC1; rs34042475 (2.38) | ARPP19; rs7180761 (1.81) | ASCC2; rs1894474 (2.82) | ATP23, TSFM, METTL21B; rs4760340 (4.39) | ATP6V0B; rs7549094 (2.15) | BAK1; rs6929022 (2.25) | BCAR3; rs236345 (2.3) | BORCS8; rs12459686 (1.93) | BUD31; rs3779…
Kidney (Medulla)	Gray60	0.000937517	500	0.0056251	HALLMARK_EPITHELIAL_MESENCHYMAL_TRANSITION KEGG_CHRONIC_MYELOID_LEUKEMIA BIOCARTA_INTEGRIN_PATHWAY ,	distance	AATK; rs2279914 (3.65) | ABCA11P; rs10024763 (1.68) | ABCC4; rs9516530 (2.75) | AC027763.2, ALOX12, BCL6B, SLC16A13, SLC16A11, C17orf49, RNASEK, AC040977.10-1; rs34403673 (2.27) | AC061705.16, VWA5B2, ECE2, ALG3, CAMK2N2; rs10718145 (1.71) | ACBD3; rs11579988 (2.66) | ACLY; rs3887424 (2.01) | ACSBG1; rs8040395 (2.12) | ACSL3; rs13407213 (2.34) | ACVR1; rs17191696 (2.4) | ACVR1C; rs6707470 (2.85) …
Hypothalamus	Turquoise	0.00346811	422	0.00578019	HALLMARK_MYC_TARGETS_V1 REACTOME_ANTIGEN_PROCESSING_UBIQUITINATION_PROTEASOME_DEGRADATION REACTOME_HIV_INFECTION REACTOME_CLASS_I_MHC_MEDIATED_ANTIGEN_PROCESSING_PRESENTATION HALLMARK_PROTEIN_SECRETION REACTOME_HOST_INTERACTIONS_OF_HIV_FACTORS REACTOME_MRNA_PROCESSING REACTOME_PROCESSING_OF_CAPPED_INTRON_CONTAINING_PRE_MRNA REACTOME_ADAPTIVE_IMMUNE_SYSTEM KEGG_UBIQUITIN_MEDIATED_PROTEOLYSIS BIOCA…	eqtl	ABL2; rs2025582 (1.62) | ACTR10; rs117034962 (3.37) | AGK, RP5-894A10.2; rs2269984 (1.52) | AGPS; rs6736390 (2.74) | ALKBH5; rs9890369 (1.86) | AMACR; rs6451051 (1.34) | ANAPC13; rs13066038 (1.65) | ARFIP1; rs4264815 (1.45) | ARL14EP; rs521271 (2.17) | ATG13; rs140914801 (1.37) | ATIC; rs11694211 (1.45) | BBS7; rs6830443 (2.59) | BLOC1S2; rs33965491 (2.71) | C17orf80; rs8071489 (2.05) | CAMLG; rs…
EBV-transformed Lymphocytes	Turquoise	0.00143444	842	0.00581016	HALLMARK_E2F_TARGETS HALLMARK_MYC_TARGETS_V1 REACTOME_CELL_CYCLE_MITOTIC REACTOME_CELL_CYCLE REACTOME_DNA_REPLICATION REACTOME_MITOTIC_M_M_G1_PHASES HALLMARK_G2M_CHECKPOINT REACTOME_S_PHASE REACTOME_SYNTHESIS_OF_DNA REACTOME_G1_S_TRANSITION REACTOME_MITOTIC_G1_G1_S_PHASES REACTOME_CELL_CYCLE_CHECKPOINTS REACTOME_M_G1_TRANSITION REACTOME_ASSEMBLY_OF_THE_PRE_REPLICATIVE_COMPLEX REACTOME_ORC1_REMOVA…	distance	AAAS; rs59731156 (2.06) | AASDHPPT; rs1048683 (2.63) | ABCB10; rs34624916 (1.64) | ABCD3; rs34291881 (2.21) | ABCF2; rs4725395 (3.29) | ABHD11; rs3793243 (2.62) | AC055839.9, NLRP1, MIS12, DERL2; rs2074437 (1.67) | AC061705.16, VWA5B2, ECE2, ALG3, CAMK2N2; rs10718145 (1.71) | ACAD8; rs12278812 (2.9) | ACAD9; rs62268187 (1.59) | ACAT1; rs12577790 (1.57) | ACOT7; rs3789506 (1.3) | ACTL6A; rs5812857…
Esophagus (Mucosa)	Darkmagenta	0.00112044	45	0.00634916	HALLMARK_PROTEIN_SECRETION HALLMARK_ANDROGEN_RESPONSE KEGG_TIGHT_JUNCTION BIOCARTA_TGFB_PATHWAY ,	eqtl	ABCD3; rs724829 (1.87) | AKAP9; rs38800 (1.4) | AP1G1; rs35377660 (1.8) | CHMP2B; rs9863668 (2.61) | GANC; rs28364369 (3.22) | HOOK1; rs3754205 (2.18) | IMPA1; rs10481273 (4.31) | KDM3B; rs10045661 (1.63) | MAP7; rs2181096 (1.84) | NBEAL1; rs375380888 (3.17) | NCOA6; rs62212173 (1.42) | OXR1; rs11987857 (1.76) | PATJ; rs10889288 (1.87) | PBRM1; rs4687687 (2.91) | PDCD6IP; rs34249772 (1.82) | RABG…
Esophagus (Muscularis)	Tan	0.00199513	40	0.00648417	REACTOME_RESPIRATORY_ELECTRON_TRANSPORT REACTOME_RESPIRATORY_ELECTRON_TRANSPORT_ATP_SYNTHESIS_BY_CHEMIOSMOTIC_COUPLING_AND_HEAT_PRODUCTION_BY_UNCOUPLING_PROTEINS_ KEGG_PARKINSONS_DISEASE KEGG_HUNTINGTONS_DISEASE KEGG_OXIDATIVE_PHOSPHORYLATION HALLMARK_OXIDATIVE_PHOSPHORYLATION REACTOME_TCA_CYCLE_AND_RESPIRATORY_ELECTRON_TRANSPORT KEGG_ALZHEIMERS_DISEASE KEGG_CARDIAC_MUSCLE_CONTRACTION HALLMARK_AD…	eqtl	BABAM1; rs75773940 (1.56) | C19orf53; rs8110989 (1.64) | COX6C; rs13260744 (1.79) | CUEDC2; rs7902393 (1.84) | GATB; rs13138986 (2.98) | GRHPR; rs7867764 (1.93) | MPC2; rs201541 (1.46) | MRPS24; rs62458724 (1.91) | NDUFS5; rs6693779 (1.77) | PFDN1; rs4150233 (1.74) | PRDX2; rs10421321 (1.78) | RCC1L; rs137955391 (1.83) | RNF7; rs113935305 (1.61) | RPS6KB2, GSTP1, NDUFV1, DOC2GP, NUDT8; rs7124968 …
Colon (Transverse)	Red	0.00344581	32	0.00689163	HALLMARK_OXIDATIVE_PHOSPHORYLATION REACTOME_ASPARAGINE_N_LINKED_GLYCOSYLATION HALLMARK_MTORC1_SIGNALING REACTOME_METABOLISM_OF_PROTEINS HALLMARK_MYC_TARGETS_V1 REACTOME_POST_TRANSLATIONAL_PROTEIN_MODIFICATION HALLMARK_ADIPOGENESIS KEGG_N_GLYCAN_BIOSYNTHESIS REACTOME_MITOCHONDRIAL_PROTEIN_IMPORT HALLMARK_UNFOLDED_PROTEIN_RESPONSE REACTOME_EXTENSION_OF_TELOMERES HALLMARK_GLYCOLYSIS BIOCARTA_GLYCOLY…	sqtl	AC005154.6, GGCT; rs38479 (1.48) | ARMC6; rs4808172 (1.82) | COMMD6, UCHL3; rs9573554 (1.57) | HDHD5; rs62237787 (2.01) | KDELR2; rs59612436 (1.31) | LRPPRC; rs1139250 (1.71) | LYG1, TXNDC9; rs4341989 (3.18) | MRPL37; rs15921 (1.99) | OS9, TSFM; rs4760340 (4.39) | PPIA; rs6850 (2.87) | PSMG1; rs2776311 (3.78) | RUVBL2; rs78163914 (2.15) | SEC13; rs1678599 (2) | SEC61A1; rs9834124 (3.03) | SYNJ2BP…
Pituitary	Lightcyan	0.00113468	180	0.00718629	HALLMARK_INFLAMMATORY_RESPONSE HALLMARK_EPITHELIAL_MESENCHYMAL_TRANSITION HALLMARK_KRAS_SIGNALING_UP KEGG_PATHWAYS_IN_CANCER KEGG_LEISHMANIA_INFECTION HALLMARK_ALLOGRAFT_REJECTION KEGG_FC_GAMMA_R_MEDIATED_PHAGOCYTOSIS KEGG_FOCAL_ADHESION KEGG_REGULATION_OF_ACTIN_CYTOSKELETON REACTOME_AXON_GUIDANCE KEGG_CELL_ADHESION_MOLECULES_CAMS REACTOME_HEMOSTASIS REACTOME_DEVELOPMENTAL_BIOLOGY HALLMARK_UV_RES…	eqtl	ABO; rs11244061 (1.66) | AC005154.7, AC005154.6, AC005154.8, GGCT, RP4-777O23.1; rs38479 (1.48) | ADAMTS9-AS2; rs6445442 (2.67) | AKAP7; rs7771340 (1.71) | AQP4; rs597225 (1.5) | ARAP2; rs11931078 (3.05) | ARHGAP45; rs3752241 (1.53) | ARHGAP9; rs77936343 (1.86) | ARHGEF37; rs11739953 (1.3) | CA12; rs2652815 (2.61) | CCNYL1; rs3048744 (1.68) | CNTN6; rs190818985 (1.59) | CSGALNACT2; rs2460551 (1.4…
Anterior Cingulate Cortex	Blue	0.00244817	494	0.00734452	HALLMARK_PROTEIN_SECRETION KEGG_UBIQUITIN_MEDIATED_PROTEOLYSIS REACTOME_MRNA_PROCESSING HALLMARK_MYC_TARGETS_V1 REACTOME_PROCESSING_OF_CAPPED_INTRON_CONTAINING_PRE_MRNA REACTOME_ANTIGEN_PROCESSING_UBIQUITINATION_PROTEASOME_DEGRADATION REACTOME_CLASS_I_MHC_MEDIATED_ANTIGEN_PROCESSING_PRESENTATION REACTOME_HIV_INFECTION REACTOME_TRANSPORT_OF_MATURE_TRANSCRIPT_TO_CYTOPLASM REACTOME_ACTIVATION_OF_NMD…	eqtl	ABL2; rs2255375 (1.87) | ACTR10; rs117034962 (3.37) | AK5; rs6700924 (2.17) | ANAPC1; rs13025330 (2.01) | ANKRD28; rs201825439 (2.07) | ATP9A; rs112448410 (1.73) | BAG5; rs861530 (2.36) | BBS7; rs6830443 (2.59) | BMS1; rs2506105 (2.33) | BORCS5; rs10772555 (1.67) | CANX; rs4701196 (1.49) | CCDC66; rs112312748 (2.46) | CKMT1A; rs2254325 (2.65) | COX11; rs2332312 (1.57) | CPSF4, ZKSCAN5; rs1589739 …
Breast Mammary Tissue	Turquoise	0.00140755	796	0.00750692	REACTOME_GENERIC_TRANSCRIPTION_PATHWAY HALLMARK_ESTROGEN_RESPONSE_EARLY HALLMARK_ESTROGEN_RESPONSE_LATE ,	eqtl	ABCC8; rs2106865 (1.78) | AC004985.12, POLM, AC004951.5; rs4637720 (1.3) | AC068282.3, ERCC3, MAP3K2; rs4662713 (1.67) | ACBD4; rs61588218 (1.7) | ACP6; rs78653484 (5.33) | ACTR5; rs2425369 (1.32) | ADAMTS13; rs2073932 (1.94) | AGK; rs2269984 (1.52) | AK9, RP11-425D10.10, SMPD2; rs9386799 (2.33) | ALDH7A1; rs7720420 (1.64) | ANAPC4; rs316806 (2.39) | AP4M1; rs4596570 (1.5) | APTX, SMU1, DNAJA1, L…
Small Intestine (Terminal Ileum)	Blue	0.00433934	237	0.00759384	HALLMARK_ALLOGRAFT_REJECTION KEGG_PRIMARY_IMMUNODEFICIENCY KEGG_INTESTINAL_IMMUNE_NETWORK_FOR_IGA_PRODUCTION REACTOME_TCR_SIGNALING REACTOME_GENERATION_OF_SECOND_MESSENGER_MOLECULES BIOCARTA_CTLA4_PATHWAY KEGG_B_CELL_RECEPTOR_SIGNALING_PATHWAY BIOCARTA_THELPER_PATHWAY REACTOME_PD1_SIGNALING REACTOME_PHOSPHORYLATION_OF_CD3_AND_TCR_ZETA_CHAINS REACTOME_TRANSLOCATION_OF_ZAP_70_TO_IMMUNOLOGICAL_SYNAP…	sqtl	ACP5; rs116825572 (1.41) | ADAT1; rs2454867 (1.58) | AP000347.2, AP000347.4, ASLP1; rs45587437 (1.52) | ARHGAP45; rs4807499 (1.44) | ARPC3; rs75013764 (1.71) | ATP6V0A2; rs786452 (1.85) | BTN2A1; rs9368500 (1.85) | C15orf40; rs76037357 (1.69) | C1QTNF6; rs2284037 (1.59) | CASP8; rs10197246 (4.9) | CBX4; rs1285251 (2.16) | CCDC157; rs5753113 (2.17) | CCDC18-AS1, DR1; rs112801261 (1.67) | CELF1; rs…
Esophagus (Mucosa)	Darkgreen	0.00180874	293	0.00768714	REACTOME_GENERIC_TRANSCRIPTION_PATHWAY ,	eqtl	ABCD4; rs12589555 (1.38) | ACHE, UFSP1, SLC12A9; rs4727459 (1.31) | ACVR2B; rs2070988 (1.43) | AGAP6; rs79626454 (1.69) | ARHGEF7; rs1886555 (1.61) | ATXN7; rs7624403 (1.31) | B3GAT2; rs181304040 (1.7) | B3GAT3, TTC9C, EEF1G, UQCC3, LBHD1; rs80337571 (1.56) | BRAT1; rs12700095 (1.75) | C12orf73; rs7310423 (1.42) | C17orf100, CTC-281F24.1, CTC-281F24.3, KIAA0753, MED31; rs12949767 (1.86) | C9orf72…
Minor Salivary Gland	Brown	0.00215987	171	0.00791953	REACTOME_GENERIC_TRANSCRIPTION_PATHWAY ,	eqtl	AC114730.11, ING5; rs145296773 (2.12) | ACCS; rs11826285 (2.02) | ACP6; rs3737843 (2.33) | ADAL, TP53BP1; rs2601014 (2.98) | ANGEL1; rs10133337 (1.36) | ANKRD36; rs2167007 (1.41) | CCDC122; rs73174289 (2.92) | CCDC18-AS1; rs68039687 (1.83) | CCDC66; rs6791987 (1.94) | CCDC7; rs10827048 (1.49) | CDK3; rs12945400 (1.36) | CPLX1; rs9998158 (2.04) | CYP4V2; rs13146272 (1.89) | DRD2, RP11-159N11.3; rs…
Artery (Tibial)	White	0.000703666	60	0.00797896	REACTOME_MRNA_PROCESSING REACTOME_PROCESSING_OF_CAPPED_INTRON_CONTAINING_PRE_MRNA BIOCARTA_G2_PATHWAY ,	distance	AAK1; rs35349241 (2.34) | ACVR1B; rs11610143 (2.6) | ADAR; rs9427103 (2.4) | AHI1; rs13197301 (1.89) | AKAP13; rs338509 (2.14) | ANKLE2; rs4554924 (1.99) | ATP6V0A2; rs7397423 (1.89) | ATR; rs11711434 (1.86) | B3GAT3, EML3, ROM1, TUT1, EEF1G, MTA2; rs34250565 (1.63) | C9orf72; rs3910852 (1.82) | CHD1; rs10591600 (2.86) | DHX15; rs931848 (2.83) | DHX16, MDC1, TUBB, KIAA1949, C6orf136, C6orf134, NR…
Ovary	Green	0.00082015	243	0.0082015	REACTOME_MRNA_PROCESSING REACTOME_PROCESSING_OF_CAPPED_INTRON_CONTAINING_PRE_MRNA KEGG_DNA_REPLICATION REACTOME_DNA_STRAND_ELONGATION REACTOME_TRANSPORT_OF_MATURE_MRNA_DERIVED_FROM_AN_INTRONLESS_TRANSCRIPT REACTOME_MRNA_SPLICING KEGG_NUCLEOTIDE_EXCISION_REPAIR KEGG_SPLICEOSOME REACTOME_ACTIVATION_OF_THE_PRE_REPLICATIVE_COMPLEX KEGG_CELL_CYCLE KEGG_SELENOAMINO_ACID_METABOLISM REACTOME_NUCLEOTIDE_E…	distance	ACVR1; rs17191696 (2.4) | ADH5; rs6827292 (2.76) | AFG3L2; rs35544906 (3.3) | ALDH9A1; rs11587760 (2.8) | AP1M1; rs28372758 (2.34) | AQR; rs35822461 (3.36) | ARID1A; rs6674802 (1.63) | ATRN; rs597040 (5.13) | BEND3; rs34200497 (1.46) | BSCL2, HNRNPUL2, LRRN4CL, C11orf48, C11orf83, GNG3, ZBTB3, METTL12, UBXN1, INTS5, GANAB, TTC9C; rs34250565 (1.63) | C6orf89; rs7740320 (1.97) | C9orf64; rs56032842…
Adipose Tissue (Visceral Omentum)	Greenyellow	0.00351134	38	0.00842722	Metabolism Of RNA R-HSA-8953854 ribosome biogenesis (GO:0042254) rRNA processing (GO:0006364) rRNA Processing R-HSA-72312 rRNA Processing In Nucleus And Cytosol R-HSA-8868773 Ribosome biogenesis in eukaryotes rRNA metabolic process (GO:0016072) rRNA Modification In Nucleus And Cytosol R-HSA-6790901 Major Pathway Of rRNA Processing In Nucleolus And Cytosol R-HSA-6791226 ncRNA processing (GO:003447…	sqtl	ARFGAP3; rs6003003 (1.56) | ARIH2, RHOA, USP4; rs7614738 (3.27) | ATP6V0A2, TMED2; rs145787760 (2.63) | BZW1; rs10197246 (4.9) | GLT8D1, GNL3, NT5DC2, SMIM4; rs34372721 (3.21) | GNPNAT1; rs3759645 (2.35) | HMGN1, PSMG1; rs2249666 (4) | NOL10; rs13034991 (1.34) | NOM1; rs1541505 (2.14) | NSUN4; rs1535737 (1.97) | NUP98; rs7950171 (1.62) | POLR1C; rs2232213 (1.43) | POM121C, NSUN5P1, TRIM73; rs6962…
Thyroid	Darkolivegreen	0.0026531	143	0.00862256	KEGG_LYSOSOME KEGG_OTHER_GLYCAN_DEGRADATION KEGG_SPLICEOSOME KEGG_PEROXISOME HALLMARK_OXIDATIVE_PHOSPHORYLATION HALLMARK_DNA_REPAIR REACTOME_GLYCOSPHINGOLIPID_METABOLISM KEGG_OXIDATIVE_PHOSPHORYLATION KEGG_HUNTINGTONS_DISEASE HALLMARK_BILE_ACID_METABOLISM ,	sqtl	AMZ2; rs4312365 (1.6) | ANKDD1A, SPG21; rs12901617 (1.72) | ANO10; rs1842807 (2.03) | APLP2; rs150829462 (1.73) | BCCIP; rs11244738 (1.61) | BSCL2; rs35827276 (1.43) | CBY1; rs3946137 (2.05) | CCDC90B; rs7110189 (1.31) | CERS4; rs147802221 (2.46) | CFDP1; rs9926453 (1.86) | CMB9-22P13.1, LTBP3; rs2298615 (2.71) | COA6; rs12563846 (1.52) | COMMD10; rs712590 (2.64) | COPG2; rs3857856 (1.54) | COX16…
Ovary	Gray60	0.00181653	12	0.00862853	HALLMARK_G2M_CHECKPOINT HALLMARK_E2F_TARGETS REACTOME_CELL_CYCLE_MITOTIC REACTOME_CELL_CYCLE REACTOME_DNA_REPLICATION REACTOME_MITOTIC_M_M_G1_PHASES HALLMARK_MITOTIC_SPINDLE REACTOME_MITOTIC_PROMETAPHASE KEGG_CELL_CYCLE REACTOME_KINESINS REACTOME_G1_S_SPECIFIC_TRANSCRIPTION REACTOME_CELL_CYCLE_CHECKPOINTS REACTOME_E2F_MEDIATED_REGULATION_OF_DNA_REPLICATION REACTOME_MITOTIC_G1_G1_S_PHASES REACTOME…	eqtl	FBN2; rs55770077 (3) | TACC3, TMEM129; rs4535386 (2.14) | ZWINT; rs10825866 (1.6)
Substantia Nigra	Brown	0.0025923	820	0.00864101	REACTOME_NEURONAL_SYSTEM REACTOME_TRANSMISSION_ACROSS_CHEMICAL_SYNAPSES REACTOME_L1CAM_INTERACTIONS REACTOME_INTERACTION_BETWEEN_L1_AND_ANKYRINS REACTOME_AXON_GUIDANCE REACTOME_NEUROTRANSMITTER_RECEPTOR_BINDING_AND_DOWNSTREAM_TRANSMISSION_IN_THE_POSTSYNAPTIC_CELL REACTOME_DOPAMINE_NEUROTRANSMITTER_RELEASE_CYCLE REACTOME_GLUTAMATE_NEUROTRANSMITTER_RELEASE_CYCLE REACTOME_ACETYLCHOLINE_NEUROTRANSMIT…	distance	AACS; rs11058000 (2.4) | AAK1; rs35349241 (2.34) | ABCF3; rs3749231 (1.99) | ABHD8, MRPL34, ANKLE1, ANO8, DDA1, C19orf62, GTPBP3, USHBP1, PLVAP; rs7359871 (2.54) | ABLIM2; rs28405896 (1.94) | AC061705.16, VWA5B2, ECE2, ALG3, CAMK2N2; rs10718145 (1.71) | ACHE; rs7787619 (2.15) | ACLY; rs3887424 (2.01) | ACOT7; rs3789506 (1.3) | ACP2; rs41299181 (1.74) | ACTL6B, TFR2, FBXO24, PCOLCE, MOSPD3, AGFG2,…
Skin (Non Sun-Exposed Suprapubic)	Turquoise	0.00144041	988	0.00864246	HALLMARK_PROTEIN_SECRETION HALLMARK_MYC_TARGETS_V1 KEGG_RNA_DEGRADATION KEGG_SPLICEOSOME KEGG_UBIQUITIN_MEDIATED_PROTEOLYSIS REACTOME_ANTIGEN_PROCESSING_UBIQUITINATION_PROTEASOME_DEGRADATION REACTOME_LATE_PHASE_OF_HIV_LIFE_CYCLE HALLMARK_MITOTIC_SPINDLE REACTOME_CLASS_I_MHC_MEDIATED_ANTIGEN_PROCESSING_PRESENTATION REACTOME_DEADENYLATION_DEPENDENT_MRNA_DECAY REACTOME_RNA_POL_II_TRANSCRIPTION REACT…	distance	AASDH; rs35567735 (2.67) | AASDHPPT; rs1048683 (2.63) | ABCD3; rs34291881 (2.21) | ABCE1; rs34835465 (1.5) | ABHD10; rs774761 (1.53) | ABHD13; rs35961345 (1.31) | ACBD3; rs11579988 (2.66) | ACBD5; rs35571315 (2.14) | ACP1; rs10194211 (2.2) | ACTL6A; rs58128576 (1.58) | ACTR10; rs17832891 (2.38) | ACTR2; rs17038564 (1.82) | ACTR3; rs55843446 (2.44) | ADAM10; rs8032008 (1.63) | ADK; rs11001136 (2.9…
Adipose Tissue (Visceral Omentum)	Brown	0.00406794	290	0.00976305	Respiratory Electron Transport, ATP Synthesis By Chemiosmotic Coupling, Heat Production By Uncoupling Proteins R-HSA-163200 Oxidative phosphorylation Citric Acid (TCA) Cycle And Respiratory Electron Transport R-HSA-1428517 aerobic electron transport chain (GO:0019646) Parkinson disease mitochondrial ATP synthesis coupled electron transport (GO:0042775) Thermogenesis Diabetic cardiomyopathy Respir…	eqtl	ABCF3; rs142258889 (1.39) | ACP2; rs4647718 (1.51) | ADRM1; rs2892179 (2.52) | AP1M1; rs73012979 (2.26) | AP2S1; rs311361 (1.71) | APIP; rs353586 (1.38) | ATIC; rs11888385 (1.96) | B4GALT7; rs11490750 (2.13) | C3orf62, GPX1; rs12637576 (2.85) | C6orf120, PHF10, WDR27, ERMARD; rs6459655 (2.99) | CBR1; rs35177343 (2.48) | CCDC107; rs2381411 (1.62) | CCDC92; rs74841570 (1.31) | CCM2; rs10251894 (1.6…
Kidney (Cortex)	Royalblue	0.00207926	165	0.0103963	REACTOME_METABOLISM_OF_AMINO_ACIDS_AND_DERIVATIVES REACTOME_SLC_MEDIATED_TRANSMEMBRANE_TRANSPORT KEGG_GLYCINE_SERINE_AND_THREONINE_METABOLISM KEGG_ALANINE_ASPARTATE_AND_GLUTAMATE_METABOLISM REACTOME_TRANSPORT_OF_GLUCOSE_AND_OTHER_SUGARS_BILE_SALTS_AND_ORGANIC_ACIDS_METAL_IONS_AND_AMINE_COMPOUNDS REACTOME_TRANSMEMBRANE_TRANSPORT_OF_SMALL_MOLECULES KEGG_BETA_ALANINE_METABOLISM HALLMARK_XENOBIOTIC_M…	distance	ABAT; rs62033463 (2.27) | ACAA1; rs62240756 (1.85) | ACMSD; rs6710807 (1.67) | ACOX2; rs11130650 (1.67) | ACSF2; rs7224358 (3.28) | ACSM2A; rs62035050 (1.45) | ACY3; rs2514025 (1.38) | ADH6; rs17028758 (1.88) | AGMAT; rs61782439 (1.84) | AGXT; rs11692819 (1.61) | AGXT2; rs37364 (1.92) | AKR1A1; rs12049503 (3.79) | AKR7A3; rs58840576 (1.36) | ALDH4A1; rs12082240 (3.54) | ALDH6A1; rs8017319 (2.81) …
Minor Salivary Gland	Brown	0.00290042	503	0.0106349	REACTOME_GENERIC_TRANSCRIPTION_PATHWAY ,	distance	ABCA10; rs11077393 (1.93) | ABCA11P; rs10024763 (1.68) | ABCB9; rs10744439 (1.86) | AC002470.17-2, CRKL, AIFM3; rs11463804 (1.69) | AC024575.6-1, TMEM205, RAB3D, AC024575.6-2, RGL3, C19orf39, EPOR, PRKCSH, CCDC151; rs11557488 (1.54) | ACAD11; rs11712686 (2.71) | ACAD8; rs12278812 (2.9) | ACBD4; rs9894577 (2.26) | ACCS; rs11826285 (2.02) | ACP6; rs2236572 (2.87) | ADCY5; rs4677883 (1.35) | AGK; rs…
Minor Salivary Gland	Purple	0.00493942	30	0.0111137	KEGG_LYSOSOME KEGG_OTHER_GLYCAN_DEGRADATION HALLMARK_ESTROGEN_RESPONSE_EARLY KEGG_GLYCOSPHINGOLIPID_BIOSYNTHESIS_LACTO_AND_NEOLACTO_SERIES ,	sqtl	ARFGAP3; rs6003036 (1.54) | CD151; rs7126859 (1.32) | CTSZ; rs6070690 (2.21) | DNALI1; rs189715296 (2.39) | DPP7; rs112261926 (1.34) | EML4; rs17029516 (1.64) | LINC00888; rs6808793 (1.34) | MANBA; rs227375 (4.62) | MUC7; rs28538959 (4.25) | NOSTRIN; rs3770567 (1.38) | OGFOD3; rs75950421 (1.95)
Vagina	Midnightblue	0.00261261	11	0.0113213	REACTOME_SYNTHESIS_SECRETION_AND_INACTIVATION_OF_GIP REACTOME_INCRETIN_SYNTHESIS_SECRETION_AND_INACTIVATION ,	distance	COL2A1; rs41317897 (1.67) | FFAR1; rs7248108 (1.96) | FOXN1, AC005726.1-4, PIGS, SLC13A2, UNC119, AC005726.1-5, SPAG5, ALDOC; rs11654250 (2.04) | GATA4; rs2088346 (4.74) | OR8J1; rs12793837 (2.17) | RXFP2; rs9603629 (2.56) | RXFP3; rs7729545 (2.44) | TFAP2D; rs2076309 (3.01)
Adipose Tissue (Visceral Omentum)	Brown	0.00232229	475	0.0116114	Respiratory Electron Transport, ATP Synthesis By Chemiosmotic Coupling, Heat Production By Uncoupling Proteins R-HSA-163200 Oxidative phosphorylation Citric Acid (TCA) Cycle And Respiratory Electron Transport R-HSA-1428517 aerobic electron transport chain (GO:0019646) Parkinson disease mitochondrial ATP synthesis coupled electron transport (GO:0042775) Thermogenesis Diabetic cardiomyopathy Respir…	distance	ABCF3; rs3749231 (1.99) | ABHD12; rs12625357 (2.26) | ABHD8, MRPL34, ANKLE1, ANO8, DDA1, C19orf62, GTPBP3, USHBP1, PLVAP; rs7359871 (2.54) | AC027763.2, ALOX12, BCL6B, SLC16A13, SLC16A11, C17orf49, RNASEK, AC040977.10-1; rs34403673 (2.27) | ACAA1; rs62240756 (1.85) | ACAD9; rs62268187 (1.59) | ACOT7; rs3789506 (1.3) | ACP2; rs41299181 (1.74) | ACTR1A; rs11440410 (4.29) | ADRM1; rs11544169 (2) | A…
Uterus	Black	0.00183871	193	0.0116452	HALLMARK_OXIDATIVE_PHOSPHORYLATION REACTOME_RESPIRATORY_ELECTRON_TRANSPORT REACTOME_RESPIRATORY_ELECTRON_TRANSPORT_ATP_SYNTHESIS_BY_CHEMIOSMOTIC_COUPLING_AND_HEAT_PRODUCTION_BY_UNCOUPLING_PROTEINS_ REACTOME_TCA_CYCLE_AND_RESPIRATORY_ELECTRON_TRANSPORT KEGG_PARKINSONS_DISEASE HALLMARK_MYC_TARGETS_V1 KEGG_OXIDATIVE_PHOSPHORYLATION KEGG_HUNTINGTONS_DISEASE KEGG_ALZHEIMERS_DISEASE HALLMARK_MYC_TARGET…	distance	AC061705.16, VWA5B2, ECE2, ALG3, CAMK2N2; rs10718145 (1.71) | ACTL6A; rs58128576 (1.58) | ALDH18A1; rs10882619 (1.69) | ALDOA, PPP4C, TBX6, YPEL3, MAPK3, GDPD3; rs6565174 (2) | ALKBH2; rs61935539 (2.04) | ARPC5L; rs58251786 (1.51) | ATIC; rs17515300 (3.16) | BAK1; rs9368768 (3.37) | BEND3; rs34200497 (1.46) | BNIP1; rs5745184 (2.16) | BYSL; rs35334493 (1.3) | BZW2; rs1144628 (3.11) | CCDC57, FASN…
Colon (Transverse)	Red	0.00445693	165	0.0118852	HALLMARK_OXIDATIVE_PHOSPHORYLATION REACTOME_ASPARAGINE_N_LINKED_GLYCOSYLATION HALLMARK_MTORC1_SIGNALING REACTOME_METABOLISM_OF_PROTEINS HALLMARK_MYC_TARGETS_V1 REACTOME_POST_TRANSLATIONAL_PROTEIN_MODIFICATION HALLMARK_ADIPOGENESIS KEGG_N_GLYCAN_BIOSYNTHESIS REACTOME_MITOCHONDRIAL_PROTEIN_IMPORT HALLMARK_UNFOLDED_PROTEIN_RESPONSE REACTOME_EXTENSION_OF_TELOMERES HALLMARK_GLYCOLYSIS BIOCARTA_GLYCOLY…	distance	ABCF3; rs3749231 (1.99) | AC061705.16, VWA5B2, ECE2, ALG3, CAMK2N2; rs10718145 (1.71) | ACTR2; rs17038564 (1.82) | AGPAT3; rs8134198 (1.34) | ALDOA, PPP4C, TBX6, YPEL3, MAPK3, GDPD3; rs6565174 (2) | ALG5; rs515397 (2.35) | AP3B1; rs13154903 (4.02) | ARMC6; rs12981035 (2.21) | ATAD3A; rs819976 (1.61) | ATG9A, TUBA4B, GLB1L, TUBA1, ANKZF1, STK16, ABCB6, DNAJB2, PTPRN, ZFAND2B; rs3731892 (1.78) | BZ…
Skin (Non Sun-Exposed Suprapubic)	Darkgreen	0.00227592	38	0.0121382	REACTOME_RESPIRATORY_ELECTRON_TRANSPORT REACTOME_RESPIRATORY_ELECTRON_TRANSPORT_ATP_SYNTHESIS_BY_CHEMIOSMOTIC_COUPLING_AND_HEAT_PRODUCTION_BY_UNCOUPLING_PROTEINS_ HALLMARK_OXIDATIVE_PHOSPHORYLATION KEGG_PARKINSONS_DISEASE KEGG_OXIDATIVE_PHOSPHORYLATION REACTOME_TCA_CYCLE_AND_RESPIRATORY_ELECTRON_TRANSPORT KEGG_ALZHEIMERS_DISEASE KEGG_HUNTINGTONS_DISEASE KEGG_CARDIAC_MUSCLE_CONTRACTION KEGG_PROTEI…	eqtl	CENPM, CYP2D8P, NDUFA6, NDUFA6-AS1, RP4-669P10.20, RP4-669P10.16; rs59390354 (1.47) | EEF1E1; rs6597299 (1.62) | EIF2B3; rs140723719 (1.67) | HDDC2; rs73771258 (1.59) | MDH1; rs2604615 (4.87) | METTL21A; rs2551977 (2.17) | MRPS33; rs9274 (3.48) | NDUFA12; rs249180 (1.69) | NDUFS4; rs3103602 (2.57) | NUCB2; rs10832711 (1.54) | SNRPF; rs1561091 (2.65) | TMEM126A; rs12420907 (1.86) | TMEM14B; rs1225…
Kidney (Cortex)	Cyan	0.00325357	222	0.0122009	HALLMARK_OXIDATIVE_PHOSPHORYLATION KEGG_VALINE_LEUCINE_AND_ISOLEUCINE_DEGRADATION HALLMARK_ADIPOGENESIS HALLMARK_FATTY_ACID_METABOLISM REACTOME_TCA_CYCLE_AND_RESPIRATORY_ELECTRON_TRANSPORT REACTOME_RESPIRATORY_ELECTRON_TRANSPORT KEGG_PEROXISOME REACTOME_RESPIRATORY_ELECTRON_TRANSPORT_ATP_SYNTHESIS_BY_CHEMIOSMOTIC_COUPLING_AND_HEAT_PRODUCTION_BY_UNCOUPLING_PROTEINS_ KEGG_FATTY_ACID_METABOLISM KEGG…	distance	ABHD8, MRPL34, ANKLE1, ANO8, DDA1, C19orf62, GTPBP3, USHBP1, PLVAP; rs7359871 (2.54) | AC004985.2-1, UBE2D4, AC004985.2-2; rs60086602 (1.99) | ACAA2; rs11549285 (2.4) | ACAD8; rs12278812 (2.9) | ACADSB; rs35694647 (1.47) | ACAT1; rs12577790 (1.57) | ADH5; rs6827292 (2.76) | ADI1; rs6747916 (1.89) | AFTPH; rs12713521 (1.56) | AKR7A2; rs35270532 (1.59) | ALAD; rs818704 (1.38) | ALDH2; rs2106696 (1.…
Adipose Tissue (Subcutaneous)	Green	0.00367112	51	0.0122371	KEGG_RIBOSOME REACTOME_TRANSLATION REACTOME_PEPTIDE_CHAIN_ELONGATION REACTOME_3_UTR_MEDIATED_TRANSLATIONAL_REGULATION REACTOME_INFLUENZA_VIRAL_RNA_TRANSCRIPTION_AND_REPLICATION REACTOME_NONSENSE_MEDIATED_DECAY_ENHANCED_BY_THE_EXON_JUNCTION_COMPLEX REACTOME_SRP_DEPENDENT_COTRANSLATIONAL_PROTEIN_TARGETING_TO_MEMBRANE REACTOME_INFLUENZA_LIFE_CYCLE REACTOME_METABOLISM_OF_MRNA REACTOME_METABOLISM_OF_P…	eqtl	BTF3; rs77730365 (2.36) | ROM1, EML3, EEF1G, LBHD1, B3GAT3, UQCC3; rs80337571 (1.56) | RPL12; rs7847781 (1.99) | RPL28; rs11084397 (1.51) | RPL3; rs137576 (1.43) | RPL36; rs117717091 (1.88) | RPL36AL; rs17774889 (1.47) | RPL8, ZNF34, KIFC2, CTD-2517M22.14; rs4925809 (2.56) | RPL9; rs11732257 (3.09) | RPS10; rs10807138 (2.29) | RPS17, CPEB1; rs4778983 (1.77) | RPS18; rs72881290 (3.17) | RPS20; rs7…
Bladder	Steelblue	0.000792043	199	0.0129367	REACTOME_ANTIGEN_PROCESSING_UBIQUITINATION_PROTEASOME_DEGRADATION KEGG_UBIQUITIN_MEDIATED_PROTEOLYSIS REACTOME_CLASS_I_MHC_MEDIATED_ANTIGEN_PROCESSING_PRESENTATION KEGG_PANCREATIC_CANCER KEGG_CHRONIC_MYELOID_LEUKEMIA REACTOME_ADAPTIVE_IMMUNE_SYSTEM BIOCARTA_EIF_PATHWAY REACTOME_IMMUNE_SYSTEM KEGG_ACUTE_MYELOID_LEUKEMIA KEGG_SPLICEOSOME BIOCARTA_MTOR_PATHWAY KEGG_RENAL_CELL_CARCINOMA KEGG_DORSO_VE…	distance	ACO2; rs13057284 (1.67) | AHCTF1; rs3007297 (3.11) | AHCYL1; rs5776999 (1.99) | AKAP11; rs418933 (1.64) | AMFR; rs11076155 (4.98) | AMN1; rs12370374 (3.01) | ANO6; rs10880789 (1.79) | ARMC8; rs62280649 (2.36) | ASB7; rs56363126 (2.16) | BCAR3; rs236292 (2.36) | BCL2L13; rs35742073 (3) | BNIP2; rs13380147 (1.89) | BRAP; rs607551 (1.9) | BRPF3; rs28713444 (1.71) | C5orf22; rs13190047 (1.92) | CAB39…
Colon (Sigmoid)	Green	0.00305848	686	0.0132534	KEGG_UBIQUITIN_MEDIATED_PROTEOLYSIS REACTOME_ANTIGEN_PROCESSING_UBIQUITINATION_PROTEASOME_DEGRADATION REACTOME_CELL_CYCLE_MITOTIC REACTOME_MITOTIC_M_M_G1_PHASES REACTOME_CLASS_I_MHC_MEDIATED_ANTIGEN_PROCESSING_PRESENTATION HALLMARK_MITOTIC_SPINDLE REACTOME_DNA_REPLICATION REACTOME_CELL_CYCLE REACTOME_HIV_INFECTION REACTOME_ADAPTIVE_IMMUNE_SYSTEM REACTOME_IMMUNE_SYSTEM HALLMARK_MYC_TARGETS_V1 REAC…	distance	ABCF1; rs17189176 (1.72) | ACO1; rs56127964 (2.6) | ACTR1A; rs11440410 (4.29) | ACVR1; rs17191696 (2.4) | ADD1; rs231334 (2.59) | ADH5; rs6827292 (2.76) | ADNP; rs6020788 (1.91) | AFF1; rs28773027 (1.68) | AHCYL1; rs5776999 (1.99) | AHNAK; rs687666 (1.54) | AHNAK2; rs12892530 (2.6) | AKAP10; rs11651339 (1.51) | AKAP11; rs418933 (1.64) | AKIRIN1; rs57519200 (2.15) | AMFR; rs11076155 (4.98) | ANKIB…
Lung	Turquoise	0.00324501	525	0.0140617	KEGG_METABOLISM_OF_XENOBIOTICS_BY_CYTOCHROME_P450 KEGG_DRUG_METABOLISM_CYTOCHROME_P450 ,	eqtl	AACSP1; rs146879181 (1.41) | AADACP1; rs79669574 (1.51) | ABCA5; rs62080889 (1.38) | ADAMTS7P1; rs8023960 (1.72) | ADGRA1; rs59352647 (2.13) | ADH1C, RP11-696N14.1, ADH6; rs6827292 (2.76) | AGAP9, AGAP12P, BMS1P2, CH17-360D5.3, RHEBP2, CH17-360D5.2, CH17-360D5.1, BMS1P7, PTPN20CP, FAM35DP; rs117088050 (2.68) | AK8; rs370741 (1.9) | AK9; rs9386799 (2.33) | ANXA13; rs16898821 (1.84) | AQP4-AS1; rs2…
Artery (Tibial)	Darkorange	0.0022667	33	0.0141669	BIOCARTA_WNT_PATHWAY BIOCARTA_PITX2_PATHWAY KEGG_NOTCH_SIGNALING_PATHWAY REACTOME_ALPHA_LINOLENIC_ACID_ALA_METABOLISM ,	sqtl	AP1M1, FAM32A; rs285255 (1.85) | CACFD1; rs41302673 (1.94) | CBY1; rs3946137 (2.05) | DTNBP1; rs4712253 (2.48) | EIF2D; rs4072497 (1.61) | FDFT1; rs1293303 (2.14) | LINC00476; rs10983133 (1.6) | MAEA, CTBP1; rs1732108 (2.82) | SDHA; rs56317962 (3.56) | SNRNP35; rs35157218 (1.35) | TAB1; rs5757676 (1.68) | TBC1D17, PNKP; rs57048293 (3.11) | THAP3; rs3861755 (1.51) | TMEM159; rs117444455 (2.42) | V…
Testis	Brown	0.00439581	292	0.0146527	HALLMARK_E2F_TARGETS HALLMARK_G2M_CHECKPOINT HALLMARK_MITOTIC_SPINDLE HALLMARK_MYC_TARGETS_V1 HALLMARK_UNFOLDED_PROTEIN_RESPONSE REACTOME_HIV_LIFE_CYCLE REACTOME_LATE_PHASE_OF_HIV_LIFE_CYCLE KEGG_RNA_DEGRADATION HALLMARK_PROTEIN_SECRETION BIOCARTA_PS1_PATHWAY REACTOME_DEADENYLATION_OF_MRNA REACTOME_CELL_CYCLE REACTOME_FANCONI_ANEMIA_PATHWAY ,	distance	ABL2; rs2296377 (1.93) | ACBD5; rs35571315 (2.14) | ACTR3; rs55843446 (2.44) | ADNP2; rs9965355 (3.46) | AKAP10; rs11651339 (1.51) | AKAP11; rs418933 (1.64) | ALG10; rs7979556 (2.31) | ANKIB1; rs34422207 (1.4) | AP1G1; rs8046859 (1.8) | APC; rs2439595 (1.37) | AQR; rs35822461 (3.36) | ARFGAP3; rs9620095 (1.67) | ARFGEF1; rs34820004 (1.82) | ARFGEF2; rs17366885 (2.37) | ARHGAP19; rs61069494 (1.95)…
Artery (Aorta)	Yellow	0.00421578	27	0.0147552	REACTOME_GENERIC_TRANSCRIPTION_PATHWAY REACTOME_ANTIGEN_PROCESSING_UBIQUITINATION_PROTEASOME_DEGRADATION KEGG_UBIQUITIN_MEDIATED_PROTEOLYSIS REACTOME_CLASS_I_MHC_MEDIATED_ANTIGEN_PROCESSING_PRESENTATION BIOCARTA_PITX2_PATHWAY REACTOME_SYNTHESIS_OF_PIPS_AT_THE_GOLGI_MEMBRANE ,	sqtl	C17orf80; rs9783819 (2.28) | IST1, ATXN1L; rs8054175 (1.85) | NUP133; rs41271481 (1.62) | USP8; rs28840973 (1.57) | VPS4B; rs1472948 (1.77) | ZNF197, ZNF660; rs4377471 (3.84) | ZNF350; rs7258377 (1.39) | ZNF568, ZNF585A, ZNF585B; rs1667379 (2.37)
Uterus	Red	0.00316762	246	0.0150462	HALLMARK_UV_RESPONSE_DN HALLMARK_MITOTIC_SPINDLE HALLMARK_PROTEIN_SECRETION KEGG_PANCREATIC_CANCER KEGG_ADHERENS_JUNCTION KEGG_ENDOCYTOSIS BIOCARTA_RAB_PATHWAY REACTOME_NEPHRIN_INTERACTIONS KEGG_TGF_BETA_SIGNALING_PATHWAY KEGG_RENAL_CELL_CARCINOMA BIOCARTA_ACH_PATHWAY KEGG_CHRONIC_MYELOID_LEUKEMIA REACTOME_SIGNALING_BY_ILS REACTOME_DCC_MEDIATED_ATTRACTIVE_SIGNALING BIOCARTA_IL7_PATHWAY KEGG_MTOR_…	distance	ABLIM3; rs34076584 (2.03) | ACBD3; rs11579988 (2.66) | AFAP1L1; rs13161083 (1.76) | AFF1; rs28773027 (1.68) | AFF4; rs60813019 (2.36) | AKAP11; rs418933 (1.64) | AKT3; rs12139282 (2.6) | ALDH2; rs2106696 (1.9) | ANKRD12; rs36084675 (2.34) | APOD; rs6790812 (1.48) | ARFGEF2; rs17366885 (2.37) | ARHGEF12; rs2243882 (1.85) | ARL13B; rs34267676 (2.4) | ASAP1; rs34387098 (2.93) | ASAP2; rs6729432 (1.9…
Nerve (Tibial)	Yellowgreen	0.00127107	54	0.0156765	HALLMARK_MYC_TARGETS_V1 BIOCARTA_G2_PATHWAY HALLMARK_PROTEIN_SECRETION REACTOME_RESOLUTION_OF_AP_SITES_VIA_THE_MULTIPLE_NUCLEOTIDE_PATCH_REPLACEMENT_PATHWAY REACTOME_BASE_EXCISION_REPAIR KEGG_BASE_EXCISION_REPAIR ,	distance	AMMECR1L; rs57096432 (2.22) | ATL2; rs6745929 (1.72) | ATR; rs11711434 (1.86) | CACNA2D1; rs1639200 (3.09) | CHD1; rs10591600 (2.86) | DDI2; rs61782439 (1.84) | EXOSC9; rs35961896 (3.84) | FAM126A; rs10226007 (3.9) | GLS; rs36234022 (1.93) | GOLGA4; rs57893128 (1.86) | GOLT1B; rs17627677 (1.67) | HEATR1; rs679458 (1.75) | HNRNPA3; rs6706649 (2.52) | HNRNPD; rs13141854 (2.5) | IQCB1; rs11710846 (1…
Spleen	Gray60	0.00376285	32	0.0159921	KEGG_RIBOSOME REACTOME_PEPTIDE_CHAIN_ELONGATION REACTOME_3_UTR_MEDIATED_TRANSLATIONAL_REGULATION REACTOME_INFLUENZA_VIRAL_RNA_TRANSCRIPTION_AND_REPLICATION REACTOME_NONSENSE_MEDIATED_DECAY_ENHANCED_BY_THE_EXON_JUNCTION_COMPLEX REACTOME_SRP_DEPENDENT_COTRANSLATIONAL_PROTEIN_TARGETING_TO_MEMBRANE REACTOME_TRANSLATION REACTOME_INFLUENZA_LIFE_CYCLE REACTOME_METABOLISM_OF_MRNA REACTOME_METABOLISM_OF_R…	eqtl	CTD-2517M22.14, CYHR1, PPP1R16A, RPL8, LRRC14, KIFC2; rs11774212 (2.97) | MRPL10; rs8074177 (1.57) | RPL12, SLC2A8, ZNF79; rs10733687 (1.98) | RPL34; rs116715189 (2.92) | RPL9; rs71606173 (2.68) | RPS10; rs55793253 (2.68) | RPS17; rs1367841 (1.84) | RPS18; rs213224 (1.69) | RPS23; rs34981833 (4.04) | RPS3A; rs10857252 (2.09) | RPS5; rs3830 (1.36) | RPS9; rs34172242 (1.8) | RPSA; rs11708828 (1.56)…
Nerve (Tibial)	Pink	0.0030499	90	0.0170794	HALLMARK_MYC_TARGETS_V1 HALLMARK_MTORC1_SIGNALING HALLMARK_OXIDATIVE_PHOSPHORYLATION REACTOME_MRNA_PROCESSING KEGG_PROTEIN_EXPORT HALLMARK_UNFOLDED_PROTEIN_RESPONSE REACTOME_PROCESSING_OF_CAPPED_INTRON_CONTAINING_PRE_MRNA REACTOME_MRNA_SPLICING KEGG_SPLICEOSOME BIOCARTA_EIF_PATHWAY HALLMARK_PROTEIN_SECRETION REACTOME_COPI_MEDIATED_TRANSPORT REACTOME_HIV_INFECTION REACTOME_TRANSCRIPTION BIOCARTA_P…	sqtl	ALG5; rs9469 (1.38) | ANAPC13; rs13066038 (1.65) | ARPC3; rs56017297 (2.32) | ARSB; rs193123 (1.45) | BLOC1S2; rs78431736 (2.39) | BUD31, ZSCAN25; rs2003499 (1.39) | CANX; rs72662131 (1.55) | CD59; rs55838290 (1.43) | CLTC; rs67887076 (1.88) | CNIH4; rs4653656 (1.75) | CRLS1; rs2281532 (1.49) | CROCCP2, SDHB, PADI2, ATP13A2; rs113942728 (1.8) | DDX1; rs7575749 (2.23) | DIMT1; rs35489683 (1.95) | …
Skin (Non Sun-Exposed Suprapubic)	Darkred	0.00436227	13	0.0174491	HALLMARK_MYC_TARGETS_V1 REACTOME_REGULATION_OF_MRNA_STABILITY_BY_PROTEINS_THAT_BIND_AU_RICH_ELEMENTS REACTOME_HIV_INFECTION BIOCARTA_PROTEASOME_PATHWAY REACTOME_ER_PHAGOSOME_PATHWAY REACTOME_PREFOLDIN_MEDIATED_TRANSFER_OF_SUBSTRATE_TO_CCT_TRIC REACTOME_HOST_INTERACTIONS_OF_HIV_FACTORS REACTOME_ANTIGEN_PROCESSING_CROSS_PRESENTATION REACTOME_APOPTOSIS KEGG_PROTEASOME REACTOME_METABOLISM_OF_PROTEINS…	sqtl	DCPS, FAM118B; rs139427150 (1.4) | PPIA; rs17134280 (3.34) | RUVBL1, SEC61A1; rs9834124 (3.03) | SUCLG1; rs4832096 (2.34)
Lung	Darkolivegreen	0.00513255	186	0.0190638	HALLMARK_MYC_TARGETS_V1 REACTOME_ER_PHAGOSOME_PATHWAY BIOCARTA_PROTEASOME_PATHWAY KEGG_PROTEASOME HALLMARK_MYC_TARGETS_V2 REACTOME_REGULATION_OF_ORNITHINE_DECARBOXYLASE_ODC REACTOME_ANTIGEN_PROCESSING_CROSS_PRESENTATION REACTOME_DESTABILIZATION_OF_MRNA_BY_AUF1_HNRNP_D0 REACTOME_CROSS_PRESENTATION_OF_SOLUBLE_EXOGENOUS_ANTIGENS_ENDOSOMES REACTOME_CDK_MEDIATED_PHOSPHORYLATION_AND_REMOVAL_OF_CDC6 REA…	eqtl	AAGAB; rs12592400 (2.79) | ARF3; rs833824 (2) | ARMC6; rs11671696 (1.9) | ATIC; rs11888385 (1.96) | BMS1; rs210242 (3.08) | CCT7; rs6711278 (1.43) | CCT8; rs12626386 (1.37) | CFL1; rs11227307 (1.41) | CHCHD2; rs6947853 (1.74) | CSE1L; rs11906955 (1.65) | DCAF13; rs17804400 (1.67) | DNAJC8; rs71514297 (1.46) | DPH3; rs581152 (1.86) | EARS2; rs26767 (2.35) | EEF1E1; rs6923256 (1.52) | EFTUD2; rs578…
Heart (Atrial Appendage)	Magenta	0.00963899	77	0.019278	HALLMARK_TNFA_SIGNALING_VIA_NFKB HALLMARK_HYPOXIA HALLMARK_EPITHELIAL_MESENCHYMAL_TRANSITION HALLMARK_P53_PATHWAY HALLMARK_IL2_STAT5_SIGNALING HALLMARK_INTERFERON_GAMMA_RESPONSE HALLMARK_APOPTOSIS HALLMARK_INFLAMMATORY_RESPONSE HALLMARK_GLYCOLYSIS BIOCARTA_VITCB_PATHWAY HALLMARK_INTERFERON_ALPHA_RESPONSE HALLMARK_ANGIOGENESIS HALLMARK_ESTROGEN_RESPONSE_EARLY BIOCARTA_PLATELETAPP_PATHWAY REACTOME_…	eqtl	C11orf24; rs35591039 (1.65) | CCDC65; rs61941109 (3.72) | CLSTN3, C1RL-AS1, RP11-273B20.1, C1RL; rs117827303 (2.43) | CMAHP; rs303013 (2) | CTB-16J4.1, AC002064.5, STEAP1, STEAP2; rs62470793 (1.77) | EML4; rs17029516 (1.64) | FHL3; rs3748804 (1.51) | FKBP11; rs144167355 (4) | FXYD5; rs12459611 (2.78) | HELB; rs1816562 (2.7) | HLA-A, HLA-K; rs2523769 (3.47) | HLA-B; rs3095154 (2.8) | HLA-L; rs1159…
EBV-transformed Lymphocytes	Blue	0.00696844	678	0.0195116	HALLMARK_TNFA_SIGNALING_VIA_NFKB HALLMARK_HYPOXIA REACTOME_GENERIC_TRANSCRIPTION_PATHWAY KEGG_PANCREATIC_CANCER BIOCARTA_CD40_PATHWAY BIOCARTA_TALL1_PATHWAY BIOCARTA_RAS_PATHWAY REACTOME_JNK_C_JUN_KINASES_PHOSPHORYLATION_AND_ACTIVATION_MEDIATED_BY_ACTIVATED_HUMAN_TAK1 REACTOME_ACTIVATED_TLR4_SIGNALLING KEGG_NEUROTROPHIN_SIGNALING_PATHWAY REACTOME_MYD88_MAL_CASCADE_INITIATED_ON_PLASMA_MEMBRANE REA…	distance	AASDH; rs35567735 (2.67) | ABCA5; rs62080890 (1.88) | ABI2; rs2465520 (1.72) | AC024575.6-1, TMEM205, RAB3D, AC024575.6-2, RGL3, C19orf39, EPOR, PRKCSH, CCDC151; rs11557488 (1.54) | ACAD11; rs11712686 (2.71) | ACBD5; rs35571315 (2.14) | ACTR1B; rs13009163 (1.42) | ADAM10; rs8032008 (1.63) | ADORA2A; rs7288201 (1.87) | AFF4; rs60813019 (2.36) | AFTPH; rs12713521 (1.56) | AGRN; rs13303368 (1.77) | …
Esophagus (Mucosa)	Turquoise	0.00309216	899	0.0195837	HALLMARK_MYC_TARGETS_V1 REACTOME_PROCESSING_OF_CAPPED_INTRON_CONTAINING_PRE_MRNA REACTOME_MRNA_PROCESSING REACTOME_HOST_INTERACTIONS_OF_HIV_FACTORS REACTOME_HIV_INFECTION REACTOME_SIGNALING_BY_WNT REACTOME_MRNA_SPLICING KEGG_SPLICEOSOME REACTOME_SCF_BETA_TRCP_MEDIATED_DEGRADATION_OF_EMI1 REACTOME_METABOLISM_OF_RNA BIOCARTA_PROTEASOME_PATHWAY KEGG_PROTEASOME REACTOME_MITOTIC_M_M_G1_PHASES REACTOME…	distance	AASDHPPT; rs1048683 (2.63) | AATF; rs17695209 (3.39) | ABCE1; rs34835465 (1.5) | ABCF1; rs17189176 (1.72) | ACO2; rs13057284 (1.67) | ACP1; rs10194211 (2.2) | ACTL6A; rs58128576 (1.58) | ACTR2; rs17038564 (1.82) | ACTR3; rs55843446 (2.44) | ACTR8; rs62252978 (1.56) | ADNP; rs6020788 (1.91) | AFG3L2; rs35544906 (3.3) | AGGF1; rs10651028 (1.34) | AHCYL1; rs5776999 (1.99) | AL121991.50, EIF3I, FAM16…
Whole Blood	Green	0.0120309	596	0.0200516	KEGG_PROTEASOME REACTOME_SIGNALING_BY_THE_B_CELL_RECEPTOR_BCR HALLMARK_OXIDATIVE_PHOSPHORYLATION REACTOME_ACTIVATION_OF_NF_KAPPAB_IN_B_CELLS REACTOME_REGULATION_OF_APOPTOSIS REACTOME_CROSS_PRESENTATION_OF_SOLUBLE_EXOGENOUS_ANTIGENS_ENDOSOMES REACTOME_CDK_MEDIATED_PHOSPHORYLATION_AND_REMOVAL_OF_CDC6 REACTOME_ADAPTIVE_IMMUNE_SYSTEM REACTOME_REGULATION_OF_ORNITHINE_DECARBOXYLASE_ODC REACTOME_ER_PHAG…	eqtl	ABRACL; rs7752492 (1.92) | ABT1; rs13214027 (1.64) | AC011513.4, CEACAM3, AC020956.3, DMRTC2, HNRNPA1P52, LYPD4, RABAC1; rs8103229 (1.49) | ACOT8; rs139393795 (1.34) | ADAP1; rs145000732 (1.61) | AHCY; rs6057822 (1.32) | AKNA; rs2763188 (1.59) | AKR1A1; rs2993263 (3.3) | ALKBH1; rs176903 (2.16) | AMZ2; rs9905444 (1.59) | ANAPC5; rs6489803 (1.3) | ANKLE2; rs36142519 (2.96) | ANXA4; rs140688009 (1.…
Skin (Non Sun-Exposed Suprapubic)	Turquoise	0.00673092	264	0.0201928	HALLMARK_PROTEIN_SECRETION HALLMARK_MYC_TARGETS_V1 KEGG_RNA_DEGRADATION KEGG_SPLICEOSOME KEGG_UBIQUITIN_MEDIATED_PROTEOLYSIS REACTOME_ANTIGEN_PROCESSING_UBIQUITINATION_PROTEASOME_DEGRADATION REACTOME_LATE_PHASE_OF_HIV_LIFE_CYCLE HALLMARK_MITOTIC_SPINDLE REACTOME_CLASS_I_MHC_MEDIATED_ANTIGEN_PROCESSING_PRESENTATION REACTOME_DEADENYLATION_DEPENDENT_MRNA_DECAY REACTOME_RNA_POL_II_TRANSCRIPTION REACT…	sqtl	ABI1; rs11015257 (1.51) | ACP1; rs11127463 (1.75) | ACTR10; rs117034962 (3.37) | ALKBH8; rs510366 (1.51) | ANP32E; rs2038752 (2.04) | ARL6IP6; rs10432430 (1.9) | ATL2; rs12165236 (1.53) | ATP6V1H; rs116978464 (2.29) | BLOC1S2; rs114974397 (2.13) | CAAP1; rs4490929 (1.35) | CBWD2; rs12470761 (1.43) | CCDC30, PPCS; rs17379185 (2.94) | CEBPZOS; rs3770753 (1.55) | CEP57; rs7925220 (1.76) | CNBP; rs73…
Pituitary	Midnightblue	0.00226574	143	0.0203916	HALLMARK_PROTEIN_SECRETION HALLMARK_OXIDATIVE_PHOSPHORYLATION REACTOME_INSULIN_SYNTHESIS_AND_PROCESSING REACTOME_VIRAL_MESSENGER_RNA_SYNTHESIS REACTOME_MRNA_CAPPING KEGG_OXIDATIVE_PHOSPHORYLATION BIOCARTA_KREB_PATHWAY HALLMARK_MITOTIC_SPINDLE KEGG_VIBRIO_CHOLERAE_INFECTION BIOCARTA_AKAP95_PATHWAY BIOCARTA_AKAP13_PATHWAY REACTOME_INSULIN_RECEPTOR_RECYCLING REACTOME_ABORTIVE_ELONGATION_OF_HIV1_TRAN…	distance	ACTR10; rs17832891 (2.38) | AFG3L2; rs35544906 (3.3) | AFTPH; rs12713521 (1.56) | ARF3; rs41291977 (2.26) | ARFGEF1; rs34820004 (1.82) | ARL3; rs12764388 (2.09) | ARV1; rs12733740 (2.33) | ATG3; rs2705535 (1.42) | ATP2C1; rs10545168 (2.92) | ATP6V1D; rs28477898 (1.37) | ATP6V1E1; rs174340 (1.92) | ATRN; rs597040 (5.13) | ATXN10; rs35214907 (1.49) | AZIN1; rs35867642 (1.44) | BTF3L4; rs34673813 (2…
Esophagus (Mucosa)	Darkmagenta	0.0074529	27	0.0208681	HALLMARK_PROTEIN_SECRETION HALLMARK_ANDROGEN_RESPONSE KEGG_TIGHT_JUNCTION BIOCARTA_TGFB_PATHWAY ,	sqtl	CLINT1; rs62385552 (1.6) | COBLL1; rs6738916 (2.16) | GANC; rs28364369 (3.22) | IMPA1; rs10481273 (4.31) | MPP7; rs7903192 (1.77) | NT5C2; rs12356821 (2.57) | PATJ; rs55725347 (1.3) | PRDM2; rs41269803 (1.66) | RABGAP1; rs803732 (2.39) | SLC35A3; rs56048691 (1.94) | SMC4; rs1378665 (1.33) | STAMBP, TPRKB; rs13008860 (1.39) | TBC1D14; rs7655563 (1.75) | UBE2Q2P2, FAM103A1; rs2219889 (3.09) | UGP2;…
Adrenal Gland	Blue	0.00570354	13	0.020913	REACTOME_NEURONAL_SYSTEM REACTOME_POTASSIUM_CHANNELS REACTOME_TRANSMISSION_ACROSS_CHEMICAL_SYNAPSES KEGG_NEUROACTIVE_LIGAND_RECEPTOR_INTERACTION REACTOME_VOLTAGE_GATED_POTASSIUM_CHANNELS REACTOME_NEUROTRANSMITTER_RECEPTOR_BINDING_AND_DOWNSTREAM_TRANSMISSION_IN_THE_POSTSYNAPTIC_CELL REACTOME_DOPAMINE_NEUROTRANSMITTER_RELEASE_CYCLE REACTOME_ACETYLCHOLINE_NEUROTRANSMITTER_RELEASE_CYCLE REACTOME_GABA…	sqtl	CYP2D6, CYP2D7; rs6002556 (1.73) | NT5DC2, GLT8D1; rs66782572 (3.23)
Cervix (Endocervix)	Lavenderblush2	0.000681725	38	0.0227242	REACTOME_ENDOSOMAL_VACUOLAR_PATHWAY REACTOME_IMMUNOREGULATORY_INTERACTIONS_BETWEEN_A_LYMPHOID_AND_A_NON_LYMPHOID_CELL KEGG_CELL_ADHESION_MOLECULES_CAMS HALLMARK_TNFA_SIGNALING_VIA_NFKB HALLMARK_HYPOXIA HALLMARK_MYOGENESIS REACTOME_ANTIGEN_PRESENTATION_FOLDING_ASSEMBLY_AND_PEPTIDE_LOADING_OF_CLASS_I_MHC REACTOME_INTERFERON_GAMMA_SIGNALING ,	distance	ADD2; rs36033430 (2.23) | AIG1; rs223607 (1.54) | ATF3; rs4543871 (2.51) | BHLHE40; rs11714696 (1.51) | CES1; rs2307234 (1.86) | CLEC1A; rs4763446 (2.47) | COMMD1; rs17018107 (1.56) | COMMD10; rs60052990 (3.24) | CPLX1; rs6841958 (3.12) | DNASE1L3; rs11130623 (1.67) | EGFLAM; rs2366981 (3.26) | FGF7; rs1904315 (1.43) | GABRA2; rs10938437 (2.56) | GUK1; rs17622919 (1.63) | HBEGF; rs4150233 (1.74) …
Adipose Tissue (Visceral Omentum)	Greenyellow	0.00626378	137	0.0234892	Metabolism Of RNA R-HSA-8953854 ribosome biogenesis (GO:0042254) rRNA processing (GO:0006364) rRNA Processing R-HSA-72312 rRNA Processing In Nucleus And Cytosol R-HSA-8868773 Ribosome biogenesis in eukaryotes rRNA metabolic process (GO:0016072) rRNA Modification In Nucleus And Cytosol R-HSA-6790901 Major Pathway Of rRNA Processing In Nucleolus And Cytosol R-HSA-6791226 ncRNA processing (GO:003447…	distance	AATF; rs17695209 (3.39) | ABCF1; rs17189176 (1.72) | ABCF2; rs4725395 (3.29) | AHCYL1; rs5776999 (1.99) | AMD1; rs3085296 (4.36) | ARFGAP3; rs9620095 (1.67) | ARIH2; rs56004653 (3.77) | ARPC5L; rs58251786 (1.51) | ATP2A2; rs3026452 (2.1) | ATP6V0A2; rs7397423 (1.89) | B4GALT5; rs6020005 (2.11) | BYSL; rs35334493 (1.3) | BZW1; rs13030504 (3.07) | BZW2; rs1144628 (3.11) | CCDC86; rs1804972 (2.89) |…
Colon (Sigmoid)	Pink	0.00753132	296	0.0244768	KEGG_CELL_ADHESION_MOLECULES_CAMS HALLMARK_EPITHELIAL_MESENCHYMAL_TRANSITION REACTOME_ACTIVATION_OF_KAINATE_RECEPTORS_UPON_GLUTAMATE_BINDING REACTOME_EXTRACELLULAR_MATRIX_ORGANIZATION ,	distance	AATK; rs2279914 (3.65) | ABCA8; rs34389186 (2.65) | ABCB4; rs35047228 (2.39) | ABLIM3; rs34076584 (2.03) | ACSS3; rs10862250 (1.53) | ADAM23; rs16838320 (1.5) | ADD3; rs61291710 (1.86) | AFAP1L2; rs12220618 (2.52) | AIG1; rs223607 (1.54) | AK5; rs12126604 (2.23) | ALK; rs56131706 (3.54) | ANGPTL7; rs61498004 (2.35) | ANK3; rs61845770 (2.53) | ANKRD29; rs1788760 (2.9) | ARHGAP15; rs10460253 (4.38)…
Testis	Pink	0.0143246	253	0.024493	HALLMARK_EPITHELIAL_MESENCHYMAL_TRANSITION HALLMARK_APOPTOSIS HALLMARK_COAGULATION HALLMARK_INTERFERON_ALPHA_RESPONSE KEGG_FOCAL_ADHESION REACTOME_SMOOTH_MUSCLE_CONTRACTION HALLMARK_INTERFERON_GAMMA_RESPONSE HALLMARK_APICAL_JUNCTION HALLMARK_UV_RESPONSE_DN KEGG_LYSOSOME HALLMARK_COMPLEMENT REACTOME_MUSCLE_CONTRACTION KEGG_REGULATION_OF_ACTIN_CYTOSKELETON KEGG_RIBOSOME BIOCARTA_IL4_PATHWAY HALLMAR…	eqtl	A2M; rs226377 (1.81) | ANXA6; rs393348 (1.51) | ARHGDIB; rs10845936 (2.53) | ATN1; rs1044189 (2.28) | C1QTNF7; rs11735738 (1.74) | C6; rs75983326 (1.36) | CA11; rs8111500 (1.94) | CAMK2N1; rs408388 (2.39) | CAMKK2; rs11065512 (1.36) | CAT; rs554518 (1.31) | CBR1; rs35177343 (2.48) | CD151; rs7394613 (2.15) | CDC25B; rs2281477 (1.72) | CLSTN3; rs12230648 (2.57) | CRTAP; rs6810039 (4.16) | CTDSPL; …
Pituitary	Blue	0.00527365	210	0.0250499	REACTOME_NEURONAL_SYSTEM REACTOME_TRANSMISSION_ACROSS_CHEMICAL_SYNAPSES REACTOME_DOPAMINE_NEUROTRANSMITTER_RELEASE_CYCLE REACTOME_ACETYLCHOLINE_NEUROTRANSMITTER_RELEASE_CYCLE REACTOME_NOREPINEPHRINE_NEUROTRANSMITTER_RELEASE_CYCLE REACTOME_GLUTAMATE_NEUROTRANSMITTER_RELEASE_CYCLE REACTOME_INTERACTION_BETWEEN_L1_AND_ANKYRINS REACTOME_GABA_SYNTHESIS_RELEASE_REUPTAKE_AND_DEGRADATION REACTOME_NEUROTRA…	eqtl	ABCA7; rs3752234 (1.37) | AGR2; rs6970366 (1.77) | AK9; rs9480949 (1.35) | AKR1A1; rs61782915 (3.43) | ANXA6; rs393348 (1.51) | ARHGAP44; rs2079557 (1.38) | ASB4; rs76514895 (1.96) | CDH18; rs12520996 (1.42) | CENPV, ADORA2B, TTC19, ZSWIM7; rs12449629 (1.72) | CERK; rs9306516 (2.35) | CH17-189H20.1, NBPF9, PDE4DIP, PDE4DIPP1, WI2-1896O14.1; rs611160 (1.36) | CHMP4C; rs118149043 (1.36) | CNKSR1; r…
Heart (Atrial Appendage)	Red	0.00773103	307	0.0257701	HALLMARK_OXIDATIVE_PHOSPHORYLATION REACTOME_RESPIRATORY_ELECTRON_TRANSPORT REACTOME_RESPIRATORY_ELECTRON_TRANSPORT_ATP_SYNTHESIS_BY_CHEMIOSMOTIC_COUPLING_AND_HEAT_PRODUCTION_BY_UNCOUPLING_PROTEINS_ REACTOME_TCA_CYCLE_AND_RESPIRATORY_ELECTRON_TRANSPORT KEGG_OXIDATIVE_PHOSPHORYLATION KEGG_ALZHEIMERS_DISEASE KEGG_PARKINSONS_DISEASE KEGG_HUNTINGTONS_DISEASE KEGG_CARDIAC_MUSCLE_CONTRACTION HALLMARK_AD…	distance	ABHD8, MRPL34, ANKLE1, ANO8, DDA1, C19orf62, GTPBP3, USHBP1, PLVAP; rs7359871 (2.54) | AC004985.2-1, UBE2D4, AC004985.2-2; rs60086602 (1.99) | AC024575.6-1, TMEM205, RAB3D, AC024575.6-2, RGL3, C19orf39, EPOR, PRKCSH, CCDC151; rs11557488 (1.54) | AC027763.2, ALOX12, BCL6B, SLC16A13, SLC16A11, C17orf49, RNASEK, AC040977.10-1; rs34403673 (2.27) | ACAA1; rs62240756 (1.85) | ACAD9; rs62268187 (1.59) |…
Pituitary	Bisque4	0.00386628	27	0.0260974	HALLMARK_MYC_TARGETS_V1 HALLMARK_MYC_TARGETS_V2 BIOCARTA_EIF_PATHWAY REACTOME_ACTIVATION_OF_THE_MRNA_UPON_BINDING_OF_THE_CAP_BINDING_COMPLEX_AND_EIFS_AND_SUBSEQUENT_BINDING_TO_43S HALLMARK_E2F_TARGETS BIOCARTA_RNA_PATHWAY BIOCARTA_EIF2_PATHWAY HALLMARK_PI3K_AKT_MTOR_SIGNALING BIOCARTA_RANKL_PATHWAY ,	distance	AL121991.50, EIF3I, FAM167B, LCK, C1orf91, HDAC1, DCDC2B; rs60987792 (1.31) | DDX21; rs41279644 (2.06) | EIF2S2; rs11700255 (1.7) | EIF4A1, SENP3, TNFSF12, MPDU1, CD68, SOX15, FXR2; rs11651528 (2.96) | HNRNPAB; rs62388741 (1.69) | HSCB; rs5997394 (2.16) | IFNAR2; rs8178497 (2.59) | KATNA1; rs62439778 (3.09) | LIMK2; rs56219519 (2.67) | LRRC59; rs16948902 (4.23) | NEDD8, CHMP4A, AL136295.3, GMPR2,…
Colon (Sigmoid)	Yellow	0.00712742	90	0.0261339	KEGG_ANTIGEN_PROCESSING_AND_PRESENTATION HALLMARK_INTERFERON_GAMMA_RESPONSE KEGG_GRAFT_VERSUS_HOST_DISEASE KEGG_TYPE_I_DIABETES_MELLITUS KEGG_ALLOGRAFT_REJECTION KEGG_ASTHMA KEGG_AUTOIMMUNE_THYROID_DISEASE HALLMARK_ALLOGRAFT_REJECTION KEGG_INTESTINAL_IMMUNE_NETWORK_FOR_IGA_PRODUCTION KEGG_VIRAL_MYOCARDITIS HALLMARK_INTERFERON_ALPHA_RESPONSE REACTOME_INTERFERON_GAMMA_SIGNALING KEGG_LEISHMANIA_INFE…	sqtl	ACTG1; rs8065136 (2.01) | AVPI1, ZFYVE27; rs1112707 (1.39) | BST1; rs12646913 (1.62) | CCDC14; rs17374337 (2.62) | CMAHP; rs303013 (2) | CYSTM1; rs4150233 (1.74) | D2HGDH; rs62620233 (1.83) | DDB2, NR1H3; rs112396704 (1.64) | DDX60L; rs62334122 (2.65) | ERAP2; rs4869317 (2.73) | FAM221A; rs28485523 (1.35) | GBP3, GBP2; rs523772 (1.48) | GLTP; rs73195822 (2.4) | HLA-B, HLA-C; rs9266628 (3.04) | HL…
Testis	Cyan	0.0148083	96	0.0268012	HALLMARK_FATTY_ACID_METABOLISM REACTOME_METABOLISM_OF_CARBOHYDRATES HALLMARK_UV_RESPONSE_UP HALLMARK_MITOTIC_SPINDLE HALLMARK_ESTROGEN_RESPONSE_LATE HALLMARK_P53_PATHWAY REACTOME_GLYCOSAMINOGLYCAN_METABOLISM ,	eqtl	APOBEC3F; rs13057307 (1.48) | BCR; rs13057338 (2.8) | CCDC69; rs248453 (2.48) | CENPBD1P1; rs111331097 (1.78) | CHPF; rs60549465 (1.55) | CPNE5; rs72846855 (1.69) | CYB5R3; rs55656437 (1.67) | DCTN1; rs13021268 (1.3) | GPC1; rs7604524 (2.23) | GRHPR; rs7867764 (1.93) | ITPK1; rs4905021 (2.64) | MARK4; rs12976243 (1.6) | MMP15; rs2060573 (1.54) | MRPL49; rs12418628 (1.71) | NBEAL2; rs13081418 (2.0…
Thyroid	Darkolivegreen	0.00744837	272	0.0268141	KEGG_LYSOSOME KEGG_OTHER_GLYCAN_DEGRADATION KEGG_SPLICEOSOME KEGG_PEROXISOME HALLMARK_OXIDATIVE_PHOSPHORYLATION HALLMARK_DNA_REPAIR REACTOME_GLYCOSPHINGOLIPID_METABOLISM KEGG_OXIDATIVE_PHOSPHORYLATION KEGG_HUNTINGTONS_DISEASE HALLMARK_BILE_ACID_METABOLISM ,	eqtl	A1BG, A1BG-AS1, CTD-2619J13.3, CTD-2619J13.5, CENPBD1P1, ZNF837, CTD-2619J13.19; rs112710702 (1.68) | ABHD8; rs34272905 (1.76) | AGA; rs114889656 (1.67) | AIG1; rs10484799 (1.45) | ANAPC13; rs13066038 (1.65) | ANO10; rs7621298 (2.91) | ARPC1A; rs1589739 (2.23) | ASAH1; rs7013838 (1.69) | ATP6V1D; rs2319549 (1.55) | ATPAF2; rs4925126 (2.74) | B4GAT1, BBS1, BRMS1; rs7947391 (1.98) | BCCIP; rs109014…
Hypothalamus	Brown	0.0105773	424	0.0282062	HALLMARK_MITOTIC_SPINDLE ,	distance	ABCA6; rs11077393 (1.93) | ABCA8; rs34389186 (2.65) | ADA; rs406383 (1.74) | ADAMTS14; rs12777498 (2.67) | ADIPOR2; rs3803164 (3.99) | ALAD; rs818704 (1.38) | AMOTL2; rs35471660 (2.31) | ANKRD13A; rs56017297 (2.32) | ANKRD40; rs11459587 (1.65) | ANLN; rs2110240 (1.69) | ANTXRL; rs4128662 (2.26) | ANXA13; rs16898821 (1.84) | ANXA4; rs62133973 (2.26) | APBB2; rs61152691 (2.25) | APOD; rs6790812 (1.…
Thyroid	Lightsteelblue1	0.00975154	17	0.0292546	REACTOME_DIABETES_PATHWAYS REACTOME_N_GLYCAN_TRIMMING_IN_THE_ER_AND_CALNEXIN_CALRETICULIN_CYCLE REACTOME_UNFOLDED_PROTEIN_RESPONSE HALLMARK_MTORC1_SIGNALING REACTOME_ANTIGEN_PRESENTATION_FOLDING_ASSEMBLY_AND_PEPTIDE_LOADING_OF_CLASS_I_MHC HALLMARK_UNFOLDED_PROTEIN_RESPONSE REACTOME_ACTIVATION_OF_CHAPERONE_GENES_BY_ATF6_ALPHA REACTOME_CALNEXIN_CALRETICULIN_CYCLE REACTOME_ACTIVATION_OF_CHAPERONES_B…	eqtl	BDH2, UBE2D3, CISD2, KRT8P46, LRRC37A15P, RP11-10L12.2, RP11-10L12.4; rs227375 (4.62) | CANX; rs72662131 (1.55) | CRELD2; rs138815 (2.6) | MYDGF; rs2003489 (1.41) | NUCB2; rs117526732 (2.49) | TSPAN31; rs148232702 (3.03)
Lung	Darkturquoise	0.00920406	43	0.0299132	KEGG_RIBOSOME REACTOME_PEPTIDE_CHAIN_ELONGATION REACTOME_INFLUENZA_VIRAL_RNA_TRANSCRIPTION_AND_REPLICATION REACTOME_3_UTR_MEDIATED_TRANSLATIONAL_REGULATION REACTOME_NONSENSE_MEDIATED_DECAY_ENHANCED_BY_THE_EXON_JUNCTION_COMPLEX REACTOME_SRP_DEPENDENT_COTRANSLATIONAL_PROTEIN_TARGETING_TO_MEMBRANE REACTOME_TRANSLATION REACTOME_INFLUENZA_LIFE_CYCLE REACTOME_METABOLISM_OF_MRNA REACTOME_METABOLISM_OF_R…	eqtl	C12orf57, GNB3, LRRC23, ATN1, SPSB2, CDCA3, RPL13P5; rs7963014 (1.98) | PIDD1, POLR2L, RPLP2; rs6597978 (2.05) | RPL12, ZNF79, SLC2A8, RP11-356B19.11, GARNL3; rs10733687 (1.98) | RPL28; rs11084397 (1.51) | RPL3; rs137700 (1.87) | RPL36; rs146750120 (2.54) | RPL8, CTD-2517M22.14, KIFC2, ZNF34, PPP1R16A; rs11774212 (2.97) | RPL9; rs11732257 (3.09) | RPS14; rs7717803 (2.24) | RPS17; rs59512422 (2.25…
Esophagus (Mucosa)	Turquoise	0.0109806	562	0.0299485	HALLMARK_MYC_TARGETS_V1 REACTOME_PROCESSING_OF_CAPPED_INTRON_CONTAINING_PRE_MRNA REACTOME_MRNA_PROCESSING REACTOME_HOST_INTERACTIONS_OF_HIV_FACTORS REACTOME_HIV_INFECTION REACTOME_SIGNALING_BY_WNT REACTOME_MRNA_SPLICING KEGG_SPLICEOSOME REACTOME_SCF_BETA_TRCP_MEDIATED_DEGRADATION_OF_EMI1 REACTOME_METABOLISM_OF_RNA BIOCARTA_PROTEASOME_PATHWAY KEGG_PROTEASOME REACTOME_MITOTIC_M_M_G1_PHASES REACTOME…	eqtl	ABCF1; rs1611249 (1.64) | ACP1; rs62114506 (1.82) | ACTR8; rs920252 (1.41) | ALG5; rs9469 (1.38) | API5; rs10768945 (2.56) | AQR; rs74491722 (1.79) | ASCC1; rs111228444 (1.42) | ASNSD1; rs1233255 (1.54) | ATF6; rs905593 (1.32) | ATIC; rs141973394 (2.59) | BBS7; rs6830443 (2.59) | BECN1; rs3887424 (2.01) | BMS1; rs7093245 (2.28) | BOLA2, NPIPB12, SMG1P5; rs3814883 (2.22) | BTBD1; rs114269138 (2.05…
Fallopian Tube	Antiquewhite4	0.00113443	587	0.0306295	KEGG_RIBOSOME REACTOME_3_UTR_MEDIATED_TRANSLATIONAL_REGULATION REACTOME_PEPTIDE_CHAIN_ELONGATION REACTOME_TRANSLATION REACTOME_INFLUENZA_VIRAL_RNA_TRANSCRIPTION_AND_REPLICATION REACTOME_NONSENSE_MEDIATED_DECAY_ENHANCED_BY_THE_EXON_JUNCTION_COMPLEX REACTOME_SRP_DEPENDENT_COTRANSLATIONAL_PROTEIN_TARGETING_TO_MEMBRANE REACTOME_INFLUENZA_LIFE_CYCLE REACTOME_METABOLISM_OF_MRNA REACTOME_METABOLISM_OF_R…	distance	ABCA6; rs11077393 (1.93) | ABHD4; rs10130382 (2.95) | ACACB; rs12818314 (1.43) | ACHE; rs7787619 (2.15) | ACSM3; rs34436271 (1.44) | ADAM33; rs597040 (5.13) | ADAMTS10; rs61750006 (1.76) | ADAMTSL3; rs7168677 (3.2) | AEBP2; rs11044668 (2.52) | AFF3; rs11295819 (3.44) | AL161668.6-1, NDRG2, SLC39A2, ZNF219, RNASE13, RNASE7, TPPP2, METT11D1, RNASE8; rs4982397 (1.45) | ALDOA, PPP4C, TBX6, YPEL3, MAP…
Substantia Nigra	Red	0.0128809	180	0.0322021	HALLMARK_ALLOGRAFT_REJECTION REACTOME_IMMUNE_SYSTEM KEGG_LEISHMANIA_INFECTION REACTOME_ADAPTIVE_IMMUNE_SYSTEM KEGG_FC_GAMMA_R_MEDIATED_PHAGOCYTOSIS HALLMARK_KRAS_SIGNALING_UP KEGG_ASTHMA KEGG_SYSTEMIC_LUPUS_ERYTHEMATOSUS REACTOME_INNATE_IMMUNE_SYSTEM KEGG_TOLL_LIKE_RECEPTOR_SIGNALING_PATHWAY HALLMARK_INTERFERON_GAMMA_RESPONSE HALLMARK_INFLAMMATORY_RESPONSE KEGG_HEMATOPOIETIC_CELL_LINEAGE KEGG_CEL…	distance	ABI3; rs12949836 (2.31) | ALOX5; rs34691505 (1.86) | ALOX5AP; rs11147432 (3.83) | ALPK1; rs36062437 (1.92) | ANKRD22; rs1441742 (1.93) | APBB1IP; rs17528774 (3.78) | APOC2; rs1064725 (1.95) | ARHGAP15; rs10460253 (4.38) | ARHGAP25; rs11126197 (2.32) | ARL11; rs59552986 (1.35) | ASGR2, CLEC10A; rs28473207 (1.36) | ATP8B4; rs35996890 (2.48) | C16orf54; rs13338912 (2.66) | C1QA; rs61767315 (1.57) | …
Ovary	Blue	0.00433916	467	0.0325437	REACTOME_GENERIC_TRANSCRIPTION_PATHWAY ,	distance	AAAS; rs59731156 (2.06) | ABCD4; rs10141786 (2.5) | ACAA1; rs62240756 (1.85) | ACBD4; rs9894577 (2.26) | ACD; rs7202185 (1.72) | ACP6; rs2236572 (2.87) | ADAMTS13, C9orf96, REXO4; rs2073932 (1.94) | AFMID; rs9894186 (1.79) | AGBL5; rs12373799 (2.3) | AKAP8L; rs4809191 (1.44) | AKT2; rs647909 (2.77) | AL353716.18, CNPY3, PEX6, PPP2R5D, PTCRA, GNMT, MEA1, KLHDC3, C6orf153; rs34978970 (2.15) | ALDOA…
Esophagus (Mucosa)	Brown	0.0125645	215	0.0328974	HALLMARK_ESTROGEN_RESPONSE_EARLY HALLMARK_IL2_STAT5_SIGNALING KEGG_GLYCOSPHINGOLIPID_BIOSYNTHESIS_LACTO_AND_NEOLACTO_SERIES KEGG_ENDOCYTOSIS ,	eqtl	ABLIM1; rs3802737 (1.79) | ABLIM3; rs4705313 (1.55) | ACOT4; rs8015288 (1.36) | ADAMTSL4, ECM1; rs76198696 (2.58) | ADIPOR1; rs6703138 (2.59) | ARHGAP40; rs6070799 (1.93) | ARHGEF10L; rs2247893 (1.49) | ATG9B; rs72577618 (1.32) | BCAR3; rs236308 (2.22) | BNIPL; rs4970997 (1.42) | C6orf132; rs7762336 (1.67) | CANT1; rs8079368 (1.56) | CAST; rs26506 (1.97) | CGN; rs2298168 (1.65) | CGNL1; rs4774266…
Esophagus (Muscularis)	Brown	0.0124788	439	0.0332768	REACTOME_GENERIC_TRANSCRIPTION_PATHWAY KEGG_GLYCEROPHOSPHOLIPID_METABOLISM ,	sqtl	ABCA5; rs1558168 (1.33) | ABCD4; rs7150583 (1.51) | ABHD12, PYGB, CTD-2514C3.1, ENTPD6; rs1888995 (1.48) | AC011330.5, CATSPER2, ADAL; rs690170 (3.83) | ACADVL; rs408315 (2.88) | ADAM33; rs677044 (1.75) | ADAMTS13; rs2073932 (1.94) | ADCY10P1; rs11759347 (1.6) | ADCY4, DHRS1, NFATC4; rs2144491 (1.86) | ADCY6; rs149798413 (2.24) | ANAPC4; rs7682435 (1.99) | ANKAR; rs5743090 (1.86) | AP000347.2, AP…
Spleen	Blue	0.00983357	450	0.0334341	REACTOME_GENERIC_TRANSCRIPTION_PATHWAY KEGG_SPLICEOSOME REACTOME_MRNA_3_END_PROCESSING REACTOME_CLEAVAGE_OF_GROWING_TRANSCRIPT_IN_THE_TERMINATION_REGION_ BIOCARTA_CD40_PATHWAY REACTOME_MRNA_SPLICING ,	eqtl	ABCA5; rs62080889 (1.38) | ABCF3; rs142258889 (1.39) | AC007228.11, ZNF667, ZNF470; rs11881919 (2.45) | AC068282.3, ERCC3; rs4662713 (1.67) | ACAD8; rs61703311 (1.58) | ACBD4; rs61588218 (1.7) | ACTR5; rs6129020 (1.34) | ADORA2B, ZSWIM7; rs2779205 (2.08) | AGK; rs2269984 (1.52) | AK9; rs9386799 (2.33) | ANAPC4; rs316806 (2.39) | ANKLE2, ZNF84, RP11-503G7.2; rs10781644 (1.33) | AP3M2; rs56053792 (…
Esophagus (Mucosa)	Pink	0.0128907	116	0.0340337	KEGG_TIGHT_JUNCTION BIOCARTA_RAB_PATHWAY REACTOME_APOPTOTIC_CLEAVAGE_OF_CELL_ADHESION_PROTEINS KEGG_ENDOCYTOSIS REACTOME_SIGNALLING_TO_ERKS HALLMARK_PROTEIN_SECRETION REACTOME_APOPTOTIC_CLEAVAGE_OF_CELLULAR_PROTEINS HALLMARK_MITOTIC_SPINDLE KEGG_VIBRIO_CHOLERAE_INFECTION REACTOME_INSULIN_RECEPTOR_RECYCLING ,	eqtl	A2ML1; rs117789291 (2.06) | AHNAK2; rs11623028 (1.43) | ALDH9A1; rs10800105 (2.13) | ANXA2; rs1869485 (1.98) | ARHGAP32; rs4609618 (5.03) | ASAH1; rs145342855 (1.38) | ATP6V1D; rs2319549 (1.55) | CCDC6; rs10994097 (1.93) | CCNYL1; rs6713398 (1.57) | CD59; rs10742300 (2.88) | CEACAM6; rs8103229 (1.49) | CLCA4; rs139367340 (2.34) | CLCN3; rs144132138 (2.1) | CPPED1; rs28600887 (1.76) | CYP2C18; rs5…
Spleen	Darkgray	0.0101026	287	0.0343488	HALLMARK_MYC_TARGETS_V1 REACTOME_HIV_INFECTION KEGG_PROTEASOME REACTOME_HOST_INTERACTIONS_OF_HIV_FACTORS REACTOME_SCF_BETA_TRCP_MEDIATED_DEGRADATION_OF_EMI1 REACTOME_CROSS_PRESENTATION_OF_SOLUBLE_EXOGENOUS_ANTIGENS_ENDOSOMES REACTOME_CDK_MEDIATED_PHOSPHORYLATION_AND_REMOVAL_OF_CDC6 REACTOME_REGULATION_OF_ORNITHINE_DECARBOXYLASE_ODC REACTOME_SCFSKP2_MEDIATED_DEGRADATION_OF_P27_P21 REACTOME_P53_IND…	distance	AATF; rs17695209 (3.39) | ABCF1; rs17189176 (1.72) | ABCF2; rs4725395 (3.29) | ABT1; rs6926931 (2.26) | ACTL6A; rs58128576 (1.58) | ACTR10; rs17832891 (2.38) | AL121991.50, EIF3I, FAM167B, LCK, C1orf91, HDAC1, DCDC2B; rs60987792 (1.31) | ALDOA, PPP4C, TBX6, YPEL3, MAPK3, GDPD3; rs6565174 (2) | AP1M1; rs28372758 (2.34) | APEX1; rs61740027 (2.19) | ARPC1A; rs12530653 (2.12) | ATIC; rs17515300 (3.16…
Muscle (Skeletal)	Midnightblue	0.0151662	101	0.0353878	HALLMARK_OXIDATIVE_PHOSPHORYLATION REACTOME_RESPIRATORY_ELECTRON_TRANSPORT REACTOME_TCA_CYCLE_AND_RESPIRATORY_ELECTRON_TRANSPORT REACTOME_RESPIRATORY_ELECTRON_TRANSPORT_ATP_SYNTHESIS_BY_CHEMIOSMOTIC_COUPLING_AND_HEAT_PRODUCTION_BY_UNCOUPLING_PROTEINS_ KEGG_PARKINSONS_DISEASE KEGG_OXIDATIVE_PHOSPHORYLATION KEGG_ALZHEIMERS_DISEASE KEGG_HUNTINGTONS_DISEASE HALLMARK_ADIPOGENESIS KEGG_CARDIAC_MUSCLE_C…	eqtl	ABHD11; rs73142829 (1.59) | ACO2, RANGAP1; rs10608168 (1.74) | ACOT2; rs177408 (3.05) | ACOX2, ABHD6, PDHB, RPP14; rs34101466 (1.63) | C3orf18, HYAL1, CYB561D2, HEMK1, MANF, LINC02019; rs6778802 (2.38) | C6orf136; rs9258799 (1.91) | C9orf172, PHPT1; rs12554888 (1.85) | CA2; rs6993321 (1.55) | CHCHD10; rs4822423 (1.67) | COX6B1; rs34562867 (1.67) | COX6C; rs12547260 (1.62) | COX7A1; rs139322373 (2…
Uterus	Purple	0.00932351	156	0.0354293	REACTOME_PROCESSING_OF_INTRONLESS_PRE_MRNAS REACTOME_MRNA_SPLICING KEGG_VASOPRESSIN_REGULATED_WATER_REABSORPTION BIOCARTA_MTOR_PATHWAY BIOCARTA_RAB_PATHWAY REACTOME_PROCESSING_OF_CAPPED_INTRONLESS_PRE_MRNA REACTOME_PROCESSING_OF_CAPPED_INTRON_CONTAINING_PRE_MRNA ,	distance	ACTR2; rs17038564 (1.82) | ACVR1; rs17191696 (2.4) | AFG3L2; rs35544906 (3.3) | AGGF1; rs10651028 (1.34) | ALAS1; rs7614727 (2.07) | ATRN; rs597040 (5.13) | BAZ1B; rs42132 (1.83) | BSCL2, HNRNPUL2, LRRN4CL, C11orf48, C11orf83, GNG3, ZBTB3, METTL12, UBXN1, INTS5, GANAB, TTC9C; rs34250565 (1.63) | C5orf22; rs13190047 (1.92) | C6orf120; rs6459655 (2.99) | C9orf64; rs56032842 (2.32) | CANX; rs1223403…
EBV-transformed Lymphocytes	Yellow	0.0156832	282	0.0365942	(ns)REACTOME_NETRIN1_SIGNALING BIOCARTA_NO1_PATHWAY HALLMARK_HEME_METABOLISM ,	distance	ABCA8; rs34389186 (2.65) | ABLIM3; rs34076584 (2.03) | ACOX2; rs11130650 (1.67) | ADAMTS15; rs7952710 (1.64) | ADAMTS19; rs56087129 (1.9) | ADCY5; rs4677883 (1.35) | AFAP1L1; rs13161083 (1.76) | AGTR1; rs16860912 (2.44) | ALDH1A2; rs11854019 (1.56) | ALPK3; rs12917054 (4.68) | ALS2CL; rs11713041 (1.31) | AMHR2; rs11170519 (1.58) | ANKRD34B; rs35737824 (4.94) | APOD; rs6790812 (1.48) | AQP10; rs56…
Caudate Nucleus	Black	0.0209743	909	0.036705	HALLMARK_MYC_TARGETS_V1 REACTOME_ANTIGEN_PROCESSING_UBIQUITINATION_PROTEASOME_DEGRADATION REACTOME_CLASS_I_MHC_MEDIATED_ANTIGEN_PROCESSING_PRESENTATION REACTOME_HIV_INFECTION HALLMARK_OXIDATIVE_PHOSPHORYLATION REACTOME_MRNA_PROCESSING KEGG_UBIQUITIN_MEDIATED_PROTEOLYSIS KEGG_SPLICEOSOME REACTOME_PROCESSING_OF_CAPPED_INTRON_CONTAINING_PRE_MRNA HALLMARK_PROTEIN_SECRETION REACTOME_REGULATION_OF_MRNA…	eqtl	ABCF3; rs142258889 (1.39) | ABHD8; rs75773940 (1.56) | ABL2; rs2296377 (1.93) | ABRACL; rs7769010 (1.78) | AC011330.5, STRC, ZSCAN29; rs1058298 (2.11) | AC068282.3, ERCC3; rs4662713 (1.67) | AC159540.1, ZAP70, UBTFL6, ACTR1B, ANKRD36B; rs2167007 (1.41) | ACAD9; rs62265295 (1.44) | ACTR10; rs117034962 (3.37) | ACTR3B; rs4726213 (1.6) | ADAT1; rs2738817 (1.5) | ADO; rs144232442 (2.41) | AGK, RP5-89…
Prostate	Gray60	0.0061188	65	0.0367128	REACTOME_GENERIC_TRANSCRIPTION_PATHWAY KEGG_MISMATCH_REPAIR ,	eqtl	BBS2; rs117349585 (1.42) | CTD-3220F14.3, ZNF568, LINC01535; rs1667379 (2.37) | CYP4V2; rs13146272 (1.89) | FUT10; rs2119307 (2.45) | HEATR6; rs2627910 (1.64) | HIRIP3; rs74451468 (2.04) | KIAA0753; rs12949420 (1.8) | LMAN2L; rs1318597 (1.4) | LRRC37A17P; rs2532240 (1.73) | MAP2K5; rs12592400 (2.79) | MMS22L; rs1206159 (1.89) | NNT-AS1; rs62368139 (1.54) | NTPCR; rs743196 (1.96) | ORC4; rs7286562…
Artery (Tibial)	Darkgreen	0.00935016	64	0.0374006	KEGG_RIBOSOME REACTOME_PEPTIDE_CHAIN_ELONGATION REACTOME_TRANSLATION REACTOME_SRP_DEPENDENT_COTRANSLATIONAL_PROTEIN_TARGETING_TO_MEMBRANE REACTOME_3_UTR_MEDIATED_TRANSLATIONAL_REGULATION REACTOME_INFLUENZA_VIRAL_RNA_TRANSCRIPTION_AND_REPLICATION REACTOME_NONSENSE_MEDIATED_DECAY_ENHANCED_BY_THE_EXON_JUNCTION_COMPLEX REACTOME_INFLUENZA_LIFE_CYCLE REACTOME_METABOLISM_OF_MRNA REACTOME_METABOLISM_OF_R…	eqtl	AP000350.5, MIF-AS1, MIF, DDTL, GSTT2B, AP000351.4, DDT, AP000351.3, AP000350.6, GSTT2; rs11703791 (2.2) | ATN1, SPSB2, C12orf57, CDCA3, DSTNP2, GNB3, LRRC23, RPL13P5; rs7963014 (1.98) | ATRAID; rs72815297 (1.31) | BTF3; rs77730365 (2.36) | CENPX; rs4592722 (1.58) | ECI1; rs323017 (1.4) | EEF1D; rs3793368 (1.87) | ERGIC3; rs56400269 (1.53) | MRPS21; rs10305742 (2.98) | NDUFS4; rs3103602 (2.57) | …
Nerve (Tibial)	White	0.00449033	79	0.0381678	HALLMARK_ALLOGRAFT_REJECTION REACTOME_IMMUNE_SYSTEM KEGG_FC_GAMMA_R_MEDIATED_PHAGOCYTOSIS REACTOME_GPVI_MEDIATED_ACTIVATION_CASCADE HALLMARK_KRAS_SIGNALING_UP KEGG_NATURAL_KILLER_CELL_MEDIATED_CYTOTOXICITY HALLMARK_INFLAMMATORY_RESPONSE KEGG_COMPLEMENT_AND_COAGULATION_CASCADES KEGG_B_CELL_RECEPTOR_SIGNALING_PATHWAY KEGG_FC_EPSILON_RI_SIGNALING_PATHWAY KEGG_CHEMOKINE_SIGNALING_PATHWAY REACTOME_SIG…	eqtl	AGAP7P, AGAP4, FAM21FP, ALOX5; rs71494766 (2.03) | AP1B1; rs714962 (2.24) | APBB1IP; rs17528774 (3.78) | ARHGAP9; rs473465 (2.79) | CD300C; rs7215669 (1.79) | CD33; rs12609179 (2.03) | CTSB, NEIL2; rs12546366 (6.01) | CYBA; rs33997949 (1.82) | EVI2A; rs7502029 (1.59) | F13A1; rs11451916 (2.32) | FBXO41; rs2140268 (1.76) | FCGBP; rs73046355 (1.5) | IGSF21; rs145323079 (2.51) | IL12RB1; rs11673702 …
Nerve (Tibial)	Gray60	0.00570522	128	0.0387955	(ns)BIOCARTA_NEUROTRANSMITTERS_PATHWAY KEGG_ASTHMA HALLMARK_SPERMATOGENESIS ,	eqtl	ADAM11; rs11373641 (2.43) | ADIRF, ADIRF-AS1; rs2279601 (3.25) | ASS1P12; rs13289835 (1.69) | BBS5; rs12464093 (1.51) | BEAN1; rs719941 (1.55) | CCDC188; rs9605073 (3.47) | CCT6B; rs17664516 (2.09) | CDNF; rs41298886 (1.3) | CWF19L1; rs114974397 (2.13) | CYP2E1; rs7921501 (1.93) | CYP4A22; rs28723590 (1.67) | DBF4B, MEIOC; rs757591 (2.4) | DHRS12; rs73199742 (3.08) | DUTP6; rs6697417 (2.4) | ENO3…
Hypothalamus	Yellow	0.0314813	58	0.0393516	(ns)BIOCARTA_VITCB_PATHWAY BIOCARTA_RELA_PATHWAY BIOCARTA_NO1_PATHWAY ,	eqtl	A4GNT; rs774813 (2.26) | AXDND1; rs6673354 (1.86) | CD164L2; rs74063832 (1.93) | CDHR3; rs4727635 (1.52) | CFAP206; rs78452560 (1.73) | DNAAF1; rs58383994 (2.45) | DNAH7; rs1401723 (1.49) | EFHB; rs7434271 (1.82) | FAM167A-AS1; rs35786152 (4.52) | FAM227A; rs3946137 (2.05) | GALNT3; rs9973361 (3.15) | HMGB1P1; rs116593113 (2.65) | IQCH; rs17241808 (4) | LCA5L; rs2837002 (1.35) | LIPT1, TSGA10; rs…
Stomach	Purple	0.0236232	326	0.0393721	HALLMARK_PROTEIN_SECRETION REACTOME_HIV_INFECTION HALLMARK_MYC_TARGETS_V1 REACTOME_HOST_INTERACTIONS_OF_HIV_FACTORS BIOCARTA_PROTEASOME_PATHWAY REACTOME_PROCESSING_OF_CAPPED_INTRON_CONTAINING_PRE_MRNA REACTOME_MRNA_PROCESSING REACTOME_TRANSPORT_OF_MATURE_MRNA_DERIVED_FROM_AN_INTRONLESS_TRANSCRIPT REACTOME_METABOLISM_OF_NON_CODING_RNA REACTOME_CLASS_I_MHC_MEDIATED_ANTIGEN_PROCESSING_PRESENTATION R…	distance	ABCF3; rs3749231 (1.99) | ABT1; rs6926931 (2.26) | AC061705.16, VWA5B2, ECE2, ALG3, CAMK2N2; rs10718145 (1.71) | ACLY; rs3887424 (2.01) | ACTL6A; rs58128576 (1.58) | ACTR8; rs62252978 (1.56) | ADAM10; rs8032008 (1.63) | AGPAT3; rs8134198 (1.34) | AKAP10; rs11651339 (1.51) | AP2S1; rs35508534 (1.77) | AP3D1; rs10416239 (2.81) | APEX1; rs61740027 (2.19) | ARF1; rs17622919 (1.63) | ARFGEF1; rs348200…
Spleen	Darkred	0.0144478	12	0.040454	REACTOME_IL1_SIGNALING KEGG_NEUROTROPHIN_SIGNALING_PATHWAY KEGG_APOPTOSIS HALLMARK_INFLAMMATORY_RESPONSE KEGG_NON_SMALL_CELL_LUNG_CANCER KEGG_LYSOSOME REACTOME_TRANSPORT_OF_INORGANIC_CATIONS_ANIONS_AND_AMINO_ACIDS_OLIGOPEPTIDES REACTOME_AMINO_ACID_AND_OLIGOPEPTIDE_SLC_TRANSPORTERS ,	sqtl	GLIPR1; rs11536220 (1.41) | HCLS1; rs41271407 (1.36) | MANBA; rs227285 (4.23)
Artery (Tibial)	Brown	0.0116928	279	0.0409247	HALLMARK_ALLOGRAFT_REJECTION REACTOME_IMMUNE_SYSTEM HALLMARK_INFLAMMATORY_RESPONSE KEGG_CELL_ADHESION_MOLECULES_CAMS REACTOME_ADAPTIVE_IMMUNE_SYSTEM HALLMARK_INTERFERON_GAMMA_RESPONSE KEGG_LEISHMANIA_INFECTION REACTOME_IMMUNOREGULATORY_INTERACTIONS_BETWEEN_A_LYMPHOID_AND_A_NON_LYMPHOID_CELL KEGG_HEMATOPOIETIC_CELL_LINEAGE KEGG_PRIMARY_IMMUNODEFICIENCY KEGG_T_CELL_RECEPTOR_SIGNALING_PATHWAY REACTO…	eqtl	ABRACL; rs7752492 (1.92) | AC159540.1, ACTR1B, ANKRD36B, ZAP70, ANKRD36, TMEM131; rs2167007 (1.41) | ACP5; rs62113975 (1.8) | ADGRE4P; rs4807922 (1.93) | ALOX5; rs10793615 (1.3) | ALOX5AP; rs77613014 (1.31) | ANPEP; rs1971840 (1.33) | APBB1IP; rs17528774 (3.78) | ARHGAP9; rs77936343 (1.86) | BEST1; rs1109748 (2.12) | BID; rs190960141 (1.49) | C1RL, CLSTN3, RP11-273B20.1, C1RL-AS1, RBP5; rs1134391…
Uterus	Greenyellow	0.0131846	149	0.0417513	BIOCARTA_PROTEASOME_PATHWAY KEGG_PROTEASOME REACTOME_DESTABILIZATION_OF_MRNA_BY_AUF1_HNRNP_D0 REACTOME_CROSS_PRESENTATION_OF_SOLUBLE_EXOGENOUS_ANTIGENS_ENDOSOMES REACTOME_CDK_MEDIATED_PHOSPHORYLATION_AND_REMOVAL_OF_CDC6 REACTOME_REGULATION_OF_ORNITHINE_DECARBOXYLASE_ODC REACTOME_REGULATION_OF_MRNA_STABILITY_BY_PROTEINS_THAT_BIND_AU_RICH_ELEMENTS REACTOME_ER_PHAGOSOME_PATHWAY REACTOME_P53_INDEPEND…	distance	ACLY; rs3887424 (2.01) | ADRM1; rs11544169 (2) | AP3B1; rs13154903 (4.02) | ARF3; rs41291977 (2.26) | ATP6V0D1; rs35162827 (1.99) | BZW1; rs13030504 (3.07) | C16orf73, FAHD1, HAGH; rs3834554 (2.07) | CBR1; rs8133591 (1.82) | CCT5; rs3852164 (2.12) | CDC123; rs4297373 (2.4) | CDC42; rs16826571 (2.41) | CDK2AP1; rs61953416 (1.44) | CFL1, MUS81, SNX32, EFEMP2, OVOL1; rs608616 (2.23) | CLCN2, THPO, E…
Pancreas	Yellow	0.0278393	10	0.041759	HALLMARK_ALLOGRAFT_REJECTION KEGG_LEISHMANIA_INFECTION HALLMARK_INFLAMMATORY_RESPONSE REACTOME_IMMUNE_SYSTEM KEGG_CELL_ADHESION_MOLECULES_CAMS KEGG_ASTHMA KEGG_ALLOGRAFT_REJECTION KEGG_SYSTEMIC_LUPUS_ERYTHEMATOSUS KEGG_INTESTINAL_IMMUNE_NETWORK_FOR_IGA_PRODUCTION KEGG_GRAFT_VERSUS_HOST_DISEASE KEGG_TYPE_I_DIABETES_MELLITUS KEGG_VIRAL_MYOCARDITIS KEGG_HEMATOPOIETIC_CELL_LINEAGE BIOCARTA_BLYMPHOCYT…	sqtl	CTSB; rs78709955 (4.22) | HLA-DPA1, HLA-DPB1, HLA-DPB2; rs2071354 (2.61) | HLA-DQA1, HLA-DQA2; rs35139284 (1.72) | HLA-DQB1, HLA-DQB2, HLA-DRB1, HLA-DRB5, HLA-DRB6; rs28842820 (2.67)
Bladder	Greenyellow	0.00343137	363	0.0420343	HALLMARK_MYOGENESIS REACTOME_SMOOTH_MUSCLE_CONTRACTION REACTOME_MUSCLE_CONTRACTION KEGG_HYPERTROPHIC_CARDIOMYOPATHY_HCM KEGG_FOCAL_ADHESION KEGG_DILATED_CARDIOMYOPATHY KEGG_VASCULAR_SMOOTH_MUSCLE_CONTRACTION KEGG_ARRHYTHMOGENIC_RIGHT_VENTRICULAR_CARDIOMYOPATHY_ARVC BIOCARTA_INTEGRIN_PATHWAY REACTOME_CELL_EXTRACELLULAR_MATRIX_INTERACTIONS HALLMARK_APICAL_JUNCTION KEGG_CALCIUM_SIGNALING_PATHWAY KEG…	distance	ABL1; rs2314064 (1.8) | ACAA2; rs11549285 (2.4) | ACAT1; rs12577790 (1.57) | ACOX2; rs11130650 (1.67) | ACTA2; rs2231778 (1.83) | ACTB; rs13447417 (1.76) | ACTC1; rs11854124 (2.81) | ACTG2; rs1721244 (2.17) | ACTN1; rs11557769 (2.14) | ACTR1A; rs11440410 (4.29) | ADARB1; rs9979638 (1.55) | AGAP1; rs11900614 (2.73) | AHNAK2; rs12892530 (2.6) | AKAP6; rs34628134 (3.14) | AKT3; rs12139282 (2.6) | AL…
Nucleus Accumbens	Blue	0.0297466	736	0.0423798	HALLMARK_MYC_TARGETS_V1 HALLMARK_OXIDATIVE_PHOSPHORYLATION REACTOME_ANTIGEN_PROCESSING_UBIQUITINATION_PROTEASOME_DEGRADATION REACTOME_HIV_INFECTION REACTOME_CLASS_I_MHC_MEDIATED_ANTIGEN_PROCESSING_PRESENTATION REACTOME_MRNA_PROCESSING HALLMARK_PROTEIN_SECRETION REACTOME_PROCESSING_OF_CAPPED_INTRON_CONTAINING_PRE_MRNA KEGG_SPLICEOSOME KEGG_UBIQUITIN_MEDIATED_PROTEOLYSIS REACTOME_HOST_INTERACTIONS_…	eqtl	ABL2; rs2296377 (1.93) | AC005154.6, GGCT; rs38479 (1.48) | AC068282.3, ERCC3; rs4662713 (1.67) | ACTR10; rs117034962 (3.37) | ACTR1A; rs34892898 (1.62) | ADCK2; rs2930323 (1.61) | ADO; rs1888967 (3) | ADORA2B, NCOR1, TTC19, ZSWIM7, CENPV; rs11869450 (1.33) | AGK; rs2269984 (1.52) | ALG8, KCTD21; rs61900205 (1.43) | ANXA6; rs393348 (1.51) | APTX; rs10813918 (1.66) | ARFIP2; rs5013039 (1.45) | ARL…
Cortex	Red	0.0212289	38	0.0424577	HALLMARK_MYOGENESIS HALLMARK_INTERFERON_ALPHA_RESPONSE HALLMARK_XENOBIOTIC_METABOLISM HALLMARK_P53_PATHWAY HALLMARK_IL2_STAT5_SIGNALING HALLMARK_APOPTOSIS KEGG_REGULATION_OF_ACTIN_CYTOSKELETON BIOCARTA_MEF2D_PATHWAY KEGG_PATHWAYS_IN_CANCER REACTOME_SYNTHESIS_OF_PC KEGG_INOSITOL_PHOSPHATE_METABOLISM REACTOME_SIGNALING_BY_HIPPO KEGG_VIBRIO_CHOLERAE_INFECTION KEGG_APOPTOSIS BIOCARTA_VDR_PATHWAY ,	eqtl	BDH2; rs1580278 (1.66) | PLCD1; rs13316553 (1.35) | SP110; rs10445742 (1.71) | SPPL2A; rs28430533 (2.03) | TMEM176A; rs6968855 (1.53) | TMEM176B; rs6968855 (1.53) | TPD52L1; rs485076 (1.44) | TRIOBP; rs11703407 (3.32) | TULP3; rs2074987 (2.24)
Testis	Green	0.0172533	713	0.0431333	HALLMARK_PROTEIN_SECRETION KEGG_RENAL_CELL_CARCINOMA REACTOME_PROLONGED_ERK_ACTIVATION_EVENTS REACTOME_ARMS_MEDIATED_ACTIVATION REACTOME_MEMBRANE_TRAFFICKING REACTOME_RAF_MAP_KINASE_CASCADE REACTOME_SOS_MEDIATED_SIGNALLING REACTOME_DOWNSTREAM_SIGNAL_TRANSDUCTION BIOCARTA_FCER1_PATHWAY KEGG_NEUROTROPHIN_SIGNALING_PATHWAY REACTOME_SHC1_EVENTS_IN_EGFR_SIGNALING REACTOME_SHC_MEDIATED_SIGNALLING REACT…	distance	ABCD3; rs34291881 (2.21) | ABCE1; rs34835465 (1.5) | ACBD3; rs11579988 (2.66) | ACO1; rs56127964 (2.6) | ACOX1; rs2665959 (2.14) | ACTB; rs13447417 (1.76) | ACTR10; rs17832891 (2.38) | ACTR2; rs17038564 (1.82) | ADAM10; rs8032008 (1.63) | ADAM9; rs10112197 (3.97) | ADAR; rs9427103 (2.4) | ADH5; rs6827292 (2.76) | ADNP; rs6020788 (1.91) | ADPRH; rs16829984 (1.45) | AEBP2; rs11044668 (2.52) | AFG3L…
Colon (Sigmoid)	Pink	0.0160112	28	0.0440308	KEGG_CELL_ADHESION_MOLECULES_CAMS HALLMARK_EPITHELIAL_MESENCHYMAL_TRANSITION REACTOME_ACTIVATION_OF_KAINATE_RECEPTORS_UPON_GLUTAMATE_BINDING REACTOME_EXTRACELLULAR_MATRIX_ORGANIZATION ,	sqtl	CDH19; rs1941737 (2.47) | COL28A1; rs73674580 (1.39) | COL9A3; rs35313722 (1.83) | FAM126A; rs10277714 (2.92) | MATN2; rs17829645 (2.63) | NR2F2-AS1; rs72767787 (1.98) | SPARC; rs71757813 (1.71) | TPGS2; rs1495899 (4.18)
Cultured Fibroblasts	Black	0.0134332	636	0.0447773	KEGG_SPLICEOSOME HALLMARK_MYC_TARGETS_V2 REACTOME_PROCESSING_OF_CAPPED_INTRON_CONTAINING_PRE_MRNA REACTOME_MRNA_PROCESSING HALLMARK_MYC_TARGETS_V1 REACTOME_MRNA_SPLICING REACTOME_TRANSPORT_OF_MATURE_TRANSCRIPT_TO_CYTOPLASM REACTOME_ANTIVIRAL_MECHANISM_BY_IFN_STIMULATED_GENES HALLMARK_G2M_CHECKPOINT REACTOME_MRNA_SPLICING_MINOR_PATHWAY REACTOME_G1_PHASE REACTOME_RNA_POL_II_TRANSCRIPTION REACTOME_M…	distance	AARS2; rs2233423 (1.7) | AATF; rs17695209 (3.39) | ABCE1; rs34835465 (1.5) | ABCF1; rs17189176 (1.72) | ABCF2; rs4725395 (3.29) | ABHD11; rs3793243 (2.62) | ABLIM3; rs34076584 (2.03) | AC061705.16, VWA5B2, ECE2, ALG3, CAMK2N2; rs10718145 (1.71) | ACTR1A; rs11440410 (4.29) | ACTR3; rs55843446 (2.44) | ACYP1; rs45599237 (2.1) | ADRM1; rs11544169 (2) | AFG3L2; rs35544906 (3.3) | AGPAT5; rs13260721 (…
Prostate	Brown	0.00726107	913	0.0459868	HALLMARK_MYC_TARGETS_V1 REACTOME_SIGNALING_BY_WNT REACTOME_SCF_BETA_TRCP_MEDIATED_DEGRADATION_OF_EMI1 REACTOME_REGULATION_OF_ORNITHINE_DECARBOXYLASE_ODC KEGG_PROTEASOME HALLMARK_OXIDATIVE_PHOSPHORYLATION REACTOME_ACTIVATION_OF_NF_KAPPAB_IN_B_CELLS REACTOME_CROSS_PRESENTATION_OF_SOLUBLE_EXOGENOUS_ANTIGENS_ENDOSOMES REACTOME_CDK_MEDIATED_PHOSPHORYLATION_AND_REMOVAL_OF_CDC6 REACTOME_HIV_INFECTION RE…	distance	AATF; rs17695209 (3.39) | ABCE1; rs34835465 (1.5) | ABCF1; rs17189176 (1.72) | ABCF2; rs4725395 (3.29) | ACAT1; rs12577790 (1.57) | ACBD3; rs11579988 (2.66) | ACO1; rs56127964 (2.6) | ACTL6A; rs58128576 (1.58) | ACTN4; rs41274338 (1.33) | ACTR10; rs17832891 (2.38) | ACTR1A; rs11440410 (4.29) | ACTR2; rs17038564 (1.82) | ACTR3; rs55843446 (2.44) | ACVR1; rs17191696 (2.4) | ADAM9; rs10112197 (3.97)…
Fallopian Tube	Yellow	0.00227386	270	0.0460456	(ns)BIOCARTA_RELA_PATHWAY BIOCARTA_NO1_PATHWAY BIOCARTA_CSK_PATHWAY ,	distance	ABCB10; rs34624916 (1.64) | ABHD3; rs45610840 (3.02) | AC055839.9, NLRP1, MIS12, DERL2; rs2074437 (1.67) | ACRV1; rs487195 (2.33) | ACTL6B, TFR2, FBXO24, PCOLCE, MOSPD3, AGFG2, LRCH4, AC069281.6-3, AC069281.6-2; rs7350033 (2.26) | ADIG; rs1115600 (2.14) | AKAP6; rs34628134 (3.14) | AL121991.50, EIF3I, FAM167B, LCK, C1orf91, HDAC1, DCDC2B; rs60987792 (1.31) | APOL2; rs4821475 (1.96) | ARHGAP15; rs…
Colon (Sigmoid)	Green	0.0157598	248	0.0472793	KEGG_UBIQUITIN_MEDIATED_PROTEOLYSIS REACTOME_ANTIGEN_PROCESSING_UBIQUITINATION_PROTEASOME_DEGRADATION REACTOME_CELL_CYCLE_MITOTIC REACTOME_MITOTIC_M_M_G1_PHASES REACTOME_CLASS_I_MHC_MEDIATED_ANTIGEN_PROCESSING_PRESENTATION HALLMARK_MITOTIC_SPINDLE REACTOME_DNA_REPLICATION REACTOME_CELL_CYCLE REACTOME_HIV_INFECTION REACTOME_ADAPTIVE_IMMUNE_SYSTEM REACTOME_IMMUNE_SYSTEM HALLMARK_MYC_TARGETS_V1 REAC…	eqtl	ABCF1; rs3130253 (2.31) | AF131215.2, AF131215.9, MTMR9; rs4841460 (6.6) | AP3M1; rs10592912 (2.49) | ARL14EP; rs521271 (2.17) | ATL2; rs56360005 (1.5) | BAG5; rs12589494 (2.1) | BVES; rs12529519 (1.9) | C17orf80; rs9783819 (2.28) | CAPZB; rs214347 (1.37) | CDC42BPA; rs2175789 (1.45) | CEP63; rs13066038 (1.65) | CHURC1; rs10139435 (1.97) | DCTN1; rs13021268 (1.3) | DLG5; rs78280683 (1.81) | EFCAB…
Colon (Sigmoid)	Yellow	0.0204514	233	0.0490834	KEGG_ANTIGEN_PROCESSING_AND_PRESENTATION HALLMARK_INTERFERON_GAMMA_RESPONSE KEGG_GRAFT_VERSUS_HOST_DISEASE KEGG_TYPE_I_DIABETES_MELLITUS KEGG_ALLOGRAFT_REJECTION KEGG_ASTHMA KEGG_AUTOIMMUNE_THYROID_DISEASE HALLMARK_ALLOGRAFT_REJECTION KEGG_INTESTINAL_IMMUNE_NETWORK_FOR_IGA_PRODUCTION KEGG_VIRAL_MYOCARDITIS HALLMARK_INTERFERON_ALPHA_RESPONSE REACTOME_INTERFERON_GAMMA_SIGNALING KEGG_LEISHMANIA_INFE…	eqtl	ACTG1; rs7501896 (2.11) | ACTN3, CTSF, LRFN4; rs7952017 (2.61) | ATP1A1-AS1; rs850610 (2.12) | ATP8A1; rs79299538 (1.69) | BTN3A2; rs4343916 (2.14) | C11orf45; rs10893793 (2.95) | C1GALT1; rs58287611 (2.07) | CAPZA1; rs55675817 (1.42) | CATSPERG; rs3837971 (2.62) | CCDC125, GUSBP3; rs138058403 (1.39) | CDHR4, IP6K2, RHOA-IT1; rs3197999 (1.64) | CDK3; rs75019874 (1.58) | CLDN15; rs4729671 (1.3) | …
