# Supplementary material for: Convergence and divergence of genes informed by common and rare variants of autism spectrum disorders in tissue-specific pathways and gene networks
Source: Transl Psychiatry. 2026 Feb 6;16:98. doi: 10.1038/s41398-026-03824-x (PMC12923589; doi:10.1038/s41398-026-03824-x)
Supplement: Supplementary file 5 — Supplementary Table 5 [file 41398_2026_3824_MOESM5_ESM.xlsx]

## Sheet: Sheet1
Module	Study	Module Gene Count	DEG count	Intersection	Overlapping p-value	Fold Enrichment
Cerebellum-purple	Brandenburg et al 2022	162	427	5	0.49	1.08422
Cortex-blue	Gandal et al 2022	1835	4220	3	1	0.00581118
Cortex-blue	Gupta et al 2014	1835	750	0	1	0
Whole Blood-brown	Pramparo et al 2015	1903	2743	271	1	0.778746
Whole Blood-brown	Tylee et al 2016	1903	1573	195	0.65	0.977144
